# Supplementary material for: Cell populations can use aneuploidy to survive telomerase insufficiency
Source: Nat Commun. 2015 Oct 22;6:8664. doi: 10.1038/ncomms9664 (PMC4627575; doi:10.1038/ncomms9664)
Supplement: Supplementary Data 1 — Relative abundance of proteins in diploid and chromosome VIII monosomic yeast analysed by LC-MS. [file ncomms9664-s2.xls]

## Sheet: legend
	Legend for Table 1: Table listing proteins with identification and quantification details
	Column header details
	a	The list of peptides is sorted into four results groups:
		group 1	significant (p<0.05) and down regulated (Aneuploid/Diploid fold change<0.667)
		group 2	significant (p<0.05) and upregulated (Aneuploid/Diploid fold change>1.5) in Aneuploid
		group 3	significant (p<0.05) but fold change between 0.667 and 1.5
		group 4	proteins with no significant up or down regulation (p>0.05)
	b	refseq identifier
	c	total number of identified peptide for a given protein
	d	number of unique peptide for a given protein use for quantitation
	e	Peptide identification score (as assigned by MASCOT)
	f	P-value of pairwise comparisons of the aneuploid and wild type group (t-test performed on arcsinh transformed intensities)
	g	Ratio of the mean of the normalised abundance for the aneuploid and the mean of normalised abundance in diploid
	h	Protein Description (as in database downloaded from NCBI)
	i	normalized protein abundance (sum of all quantifiable peptide intensity calculated and normalised by Progenesis LC-MS)

## Sheet: Table 1 MS datalist
	Supplementary Dataset 1: Relative abundance of proteins in diploid and chromosome VIII monosomic yeast analysed by LC-MS
													Normalized abundancei
	Groupa	ID	Accession RefSeqb	gene	Secondary	Present on	Peptide	Peptides used	Confidence	Anova (p)f	Ratio intensity	Descriptionh		WT			Aneuploid
					Identifier	chromosome 8	countc	for quantitationd	scoree		Aneuploid/Diploidg		replicate1	replicate2	replicate3	replicate1	replicate2	replicate3
	1	1	gi|6325044|ref|NP_015112.1|	Pus1	YPL212C	-	2	2	69.92	0.0080305	0.131644	tRNA:pseudouridine synthase	2.62703e+06	3.0338e+06	3.80185e+06	798550	186309	260848
	1	2	gi|6321766|ref|NP_011842.1|	Aim17	YHL021C	+	3	3	123.59	2.7e-05	0.179456	Putative protein of unknown function	5.68975e+06	5.91882e+06	5.84606e+06	1.21405e+06	969114	949184
	1	3	gi|6321754|ref|NP_011830.1|	Rpl8a	YHL033C	+	14	3	897.66	0.0161065	0.182491	Ribosomal 60S subunit protein L8A	2.02485e+07	2.36799e+07	1.14656e+07	1.81402e+06	1.99311e+06	6.30177e+06
	1	4	gi|6319814|ref|NP_009895.1|	Grx1	YCL035C	-	2	2	154.88	0.002515	0.243513	Glutathione-dependent disulfide oxidoreductase	1.33879e+07	1.37426e+07	1.20086e+07	4.58431e+06	2.27251e+06	2.67406e+06
	1	5	gi|6323203|ref|NP_013275.1|	Idp2	YLR174W	-	3	2	106.48	0.01198	0.243584	Cytosolic NADP-specific isocitrate dehydrogenase	1.94575e+06	2.27697e+06	1.95688e+06	427918	250060	827269
	1	6	gi|6321993|ref|NP_012069.1|	Aim46	YHR199C	+	2	2	89.21	0.0047887	0.259201	Putative protein of unknown function	6.12481e+06	5.78951e+06	6.75225e+06	964233	2.21545e+06	1.65871e+06
	1	7	gi|6325417|ref|NP_015485.1|	Kre6	YPR159W	-	2	2	78.11	0.00886001	0.270057	Type II integral membrane protein	3.87615e+06	2.90461e+06	2.32014e+06	489602	1.08664e+06	881521
	1	8	gi|6322823|ref|NP_012896.1|	Mae1	YKL029C	-	2	2	252.76	0.0231578	0.276784	Mitochondrial malic enzyme	3.47097e+06	6.74542e+06	1.07805e+07	1.80635e+06	2.00584e+06	1.99942e+06
	1	9	gi|6324212|ref|NP_014282.1|	Mls1	YNL117W	-	7	6	393.88	0.0345959	0.29733	Malate synthase, enzyme of the glyoxylate cycle	7.4651e+07	6.56781e+07	2.95444e+07	2.59215e+07	1.19596e+07	1.26274e+07
	1	10	gi|10383761|ref|NP_009900.2|	His4	YCL030C	-	2	2	137.98	0.0264208	0.304412	Multifunctional enzyme containing phosphoribosyl-ATP pyrophosphatase	7.16184e+06	5.78906e+06	5.99991e+06	2.65352e+06	809976	2.30536e+06
	1	11	gi|6320917|ref|NP_010996.1|	Ald5	YER073W	-	4	4	153.17	0.0176293	0.310977	Mitochondrial aldehyde dehydrogenase	1.55155e+07	1.40497e+07	1.27495e+07	7.48066e+06	2.82189e+06	2.85636e+06
	1	12	gi|6324841|ref|NP_014910.1|	Hrk1	YOR267C	-	2	2	51.94	0.0243646	0.317009	Protein kinase	1.61902e+07	1.32564e+07	1.11704e+07	2.18806e+06	3.64145e+06	7.04645e+06
	1	13	gi|6324188|ref|NP_014258.1|	Aah1	YNL141W	-	4	4	150.3	0.0141154	0.356148	Adenine deaminase (adenine aminohydrolase)	2.78829e+07	1.75042e+07	2.61598e+07	1.21362e+07	7.2943e+06	6.05083e+06
	1	14	gi|6321757|ref|NP_011833.1|	Ecm29	YHL030W	+	5	5	302.4	0.0475371	0.359273	Scaffold protein	1.07965e+07	1.09938e+07	1.73189e+07	7.75347e+06	2.16174e+06	4.13567e+06
	1	15	gi|6321964|ref|NP_012040.1|	Nmd3	YHR170W	+	5	5	241.78	0.00433104	0.371056	Protein involved in nuclear export of the large ribosomal subunit	3.22909e+07	3.34965e+07	2.29478e+07	1.04653e+07	1.35203e+07	8.94005e+06
	1	16	gi|6321865|ref|NP_011941.1|	Qns1	YHR074W	+	7	7	319.71	0.00223808	0.376236	Glutamine-dependent NAD(+) synthetase	1.26817e+07	1.11227e+07	9.76299e+06	5.13981e+06	4.09413e+06	3.39531e+06
	1	17	gi|6321995|ref|NP_012071.1|	Ppx1	YHR201C	+	2	2	110.52	0.0139679	0.382973	Exopolyphosphatase	5.97035e+06	4.99519e+06	3.19412e+06	2.01308e+06	2.03135e+06	1.37834e+06
	1	18	gi|6321859|ref|NP_011935.1|	Dys1	YHR068W	+	10	10	684.5	0.00587254	0.383901	Deoxyhypusine synthase	6.4519e+07	9.32667e+07	6.59027e+07	2.41247e+07	2.50462e+07	3.67031e+07
	1	19	gi|6321806|ref|NP_011882.1|	Arg4	YHR018C	+	4	4	116.06	0.0277538	0.388787	Argininosuccinate lyase	2.00337e+07	1.88989e+07	1.15487e+07	6.48697e+06	4.13237e+06	9.00717e+06
	1	20	gi|6321291|ref|NP_011368.1|	Rpl9a	YGL147C	-	9	2	543.38	0.0442283	0.399574	Ribosomal 60S subunit protein L9A	4.59863e+07	1.17345e+08	6.962e+07	3.58672e+07	3.29688e+07	2.42453e+07
	1	21	gi|6321881|ref|NP_011957.1|	Gar1	YHR089C	+	3	3	125.13	0.0204823	0.403699	Protein component of the H/ACA snoRNP pseudouridylase complex	110260817	1.11581e+08	5.7582e+07	3.2845e+07	3.62783e+07	4.36797e+07
	1	22	gi|6322002|ref|NP_012078.1|	Bat1	YHR208W	+	6	4	359.69	0.00031682	0.411004	Mitochondrial branched-chain amino acid (BCAA) aminotransferase	3.34692e+07	3.50727e+07	3.69971e+07	1.62335e+07	1.44671e+07	1.26765e+07
	1	23	gi|6319522|ref|NP_009604.1|	Rps11b	YBR048W	-	7	7	441.64	0.0181391	0.413843	Protein component of the small (40S) ribosomal subunit	8.64915e+08	9.66758e+08	1231532053	5.22398e+08	2.65926e+08	4.79363e+08
	1	24	gi|6321814|ref|NP_011890.1|	Thr1	YHR025W	+	5	5	231.42	0.0186163	0.415582	Homoserine kinase	1.12515e+08	1.08015e+08	5.76828e+07	3.68317e+07	4.07391e+07	3.80496e+07
	1	25	gi|6320553|ref|NP_010633.1|	Svf1	YDR346C	-	2	2	107.88	0.0463922	0.422172	Protein with a potential role in cell survival pathways	1.91443e+07	1.39701e+07	7.96528e+06	6.35065e+06	4.42025e+06	6.57179e+06
	1	26	gi|6322278|ref|NP_012352.1|	Mnn11	YJL183W	-	3	3	154.89	0.00728279	0.427779	Subunit of a Golgi mannosyltransferase complex	2.80235e+07	2.79948e+07	2.03527e+07	1.29269e+07	1.14428e+07	8.30017e+06
	1	27	gi|6320775|ref|NP_010854.1|	Prb1	YEL060C	-	9	9	676.68	0.0301963	0.429792	Vacuolar proteinase B (yscB) with H3 N-terminal endopeptidase activity	3.02264e+08	3.64633e+08	1.74439e+08	1.23876e+08	9.72404e+07	1.40484e+08
	1	28	gi|6320801|ref|NP_010880.1|;gi|6322507|ref|NP_012581.1|	Hyp2	YEL034W	-	9	9	570.57	0.00838369	0.430147	Translation elongation factor eIF-5A	1119457471	1104837779	7.63093e+08	5.30161e+08	3.5175e+08	4.03104e+08
	1	29	gi|37362658|ref|NP_011931.2|	Ssz1	YHR064C	+	28	28	2199.05	0.00699201	0.439235	Hsp70 protein that interacts with Zuo1p (a DnaJ homolog)	1290879811	1152307626	1510109258	7.55703e+08	4.82106e+08	4.98616e+08
	1	30	gi|6322171|ref|NP_012246.1|	Rpl2b	YIL018W	-	9	9	860.49	0.0029656	0.441454	Ribosomal 60S subunit protein L2B	1588420482	2079578340	2216486349	9.9017e+08	8.36967e+08	7.7059e+08
	1	31	gi|6325114|ref|NP_015182.1|	Rpl33a	YPL143W	-	7	4	457.3	0.000653485	0.445275	Ribosomal 60S subunit protein L33A	3.96859e+08	3.25953e+08	4.00917e+08	1.83147e+08	1.62463e+08	1.54757e+08
	1	32	gi|6320360|ref|NP_010440.1|	Rpa14	YDR156W	-	3	3	118.91	0.006042	0.446679	RNA polymerase I subunit A14	2.35318e+07	2.01447e+07	1.52306e+07	8.0317e+06	8.06827e+06	1.02126e+07
	1	33	gi|6321900|ref|NP_011976.1|	Gga2	YHR108W	+	3	3	168.62	0.0195645	0.451166	Protein that regulates Arf1p, Arf2p to facilitate Golgi trafficking	2.12007e+07	3.17746e+07	3.50125e+07	1.70249e+07	1.04354e+07	1.22367e+07
	1	34	gi|6323681|ref|NP_013752.1|	Ccs1	YMR038C	-	4	4	237.89	0.00163997	0.457366	Copper chaperone for superoxide dismutase Sod1p	2.21726e+07	2.07763e+07	2.18741e+07	1.15005e+07	8.08058e+06	1.00668e+07
	1	35	gi|6321837|ref|NP_011913.1|	Aap1	YHR047C	+	6	6	326.08	0.00741513	0.464291	Arginine/alanine amino peptidase	4.10443e+07	2.95804e+07	2.94604e+07	1.80736e+07	1.58255e+07	1.25695e+07
	1	36	gi|6321809|ref|NP_011885.1|	Rps27b	YHR021C	+	3	3	184.81	0.00429493	0.467843	Protein component of the small (40S) ribosomal subunit	6.32673e+08	5.23397e+08	6.98597e+08	3.48478e+08	2.52532e+08	2.66683e+08
	1	37	gi|6321808|ref|NP_011884.1|	Yhr020w	YHR020W	+	19	19	1346.16	0.0238784	0.467918	Prolyl-tRNA synthetase	2.15853e+08	4.25146e+08	354523150	157761311	1.58156e+08	1.49905e+08
	1	38	gi|6322338|ref|NP_012412.1|	Mtc1	YJL123C	-	5	5	230.21	0.0464187	0.467919	Protein of unknown function that may interact with ribosomes	2.18932e+07	2.45414e+07	1.85338e+07	1.6082e+07	6.27007e+06	8.04796e+06
	1	39	gi|6321854|ref|NP_011930.1|	Pan5	YHR063C	+	4	4	187.54	0.0475011	0.46841	2-dehydropantoate 2-reductase	5.19398e+06	7.54271e+06	1.00634e+07	4.87773e+06	2.56275e+06	3.23931e+06
	1	40	gi|6324233|ref|NP_014303.1|	Rps7b	YNL096C	-	13	6	747.87	0.0362148	0.473013	Protein component of the small (40S) ribosomal subunit	2.08562e+08	2.43974e+08	2.98963e+08	1.71829e+08	1.06774e+08	7.68654e+07
	1	41	gi|6324151|ref|NP_014221.1|	Rps3	YNL178W	-	19	19	1511.66	0.000588857	0.473248	Protein component of the small (40S) ribosomal subunit	2909022257	2713571159	2316948688	1333659709	1188206510	1235508729
	1	42	gi|6321839|ref|NP_011915.1|	Fsh1	YHR049W	+	12	12	994.86	0.0247495	0.475482	Putative serine hydrolase	1.52221e+08	2.55824e+08	2.74099e+08	1.14218e+08	1.19718e+08	9.04117e+07
	1	43	gi|6324445|ref|NP_014514.1|	Rpl25	YOL127W	-	8	8	658.44	0.0158277	0.475992	Ribosomal 60S subunit protein L25	1014247876	9.77419e+08	7.49447e+08	5.73131e+08	4.04277e+08	3.2734e+08
	1	44	gi|6323294|ref|NP_013366.1|	Rps28b	YLR264W	-	5	5	395.28	0.00431958	0.476886	Protein component of the small (40S) ribosomal subunit	1.72252e+08	1.38123e+08	1.42331e+08	8.8003e+07	6.58943e+07	6.19918e+07
	1	45	gi|6324276|ref|NP_014346.1|;gi|6322080|ref|NP_012155.1|	Cox5a	YNL052W	-	2	2	111.19	0.0168138	0.481229	Subunit Va of cytochrome c oxidase	1.10251e+07	1.18094e+07	1.09047e+07	7.59973e+06	4.02442e+06	4.61212e+06
	1	46	gi|6321984|ref|NP_012060.1|	Erg9	YHR190W	+	10	10	529.19	0.00838411	0.488975	Farnesyl-diphosphate farnesyl transferase (squalene synthase)	5.8808e+07	4.52754e+07	3.78904e+07	2.51185e+07	2.42258e+07	2.00773e+07
	1	47	gi|6321522|ref|NP_011599.1|	Rpl11b	YGR085C	-	4	4	222.07	0.00226291	0.504609	Ribosomal 60S subunit protein L11B	7.00835e+08	5.90219e+08	7.10408e+08	3.8873e+08	297480688	3.23746e+08
	1	48	gi|6320128|ref|NP_010208.1|	Rpl31a	YDL075W	-	5	5	324.73	0.0012894	0.508444	Ribosomal 60S subunit protein L31A	3.02162e+08	3.18531e+08	3.65691e+08	1.86089e+08	150273277	1.65158e+08
	1	49	gi|6320658|ref|NP_010738.1|	Rps18a	YDR450W	-	7	7	486.79	0.0027572	0.510436	Protein component of the small (40S) ribosomal subunit	1117442623	1207991928	1091632441	6.97124e+08	5.01124e+08	5.45947e+08
	1	50	gi|6322554|ref|NP_012628.1|	Rpl43b	YJR094W-A	-	4	4	255.7	0.0200553	0.517193	Ribosomal 60S subunit protein L43B	1.6304e+08	1.90682e+08	1.09071e+08	8.37081e+07	7.51646e+07	8.04805e+07
	1	51	gi|6321977|ref|NP_012053.1|;gi|6321695|ref|NP_011772.1|	Gnd1	YHR183W	+	15	15	1045.79	0.000537065	0.517649	6-phosphogluconate dehydrogenase (decarboxylating)	6.96665e+08	5.94565e+08	5.79201e+08	3.14231e+08	311931642	342063323
	1	52	gi|6323357|ref|NP_013429.1|	Rpl38	YLR325C	-	5	5	174.88	0.00139854	0.520229	Ribosomal 60S subunit protein L38	1.64701e+08	1.4322e+08	1.41617e+08	7.60649e+07	6.98168e+07	8.79809e+07
	1	53	gi|6323961|ref|NP_014032.1|	Adh2	YMR303C	-	14	8	907.23	0.00413014	0.522477	Glucose-repressible alcohol dehydrogenase II	3.95121e+08	4.30321e+08	3.71537e+08	2.53286e+08	1.83581e+08	1.88527e+08
	1	54	gi|6321807|ref|NP_011883.1|	Ded81	YHR019C	+	13	13	760.32	0.00595041	0.522713	Cytosolic asparaginyl-tRNA synthetase	2.21611e+08	2.31215e+08	1.61783e+08	1.14341e+08	9.9448e+07	1.07475e+08
	1	55	gi|6323848|ref|NP_013920.1|	Rpl36a	YMR194W	-	6	6	368.92	0.00336969	0.523254	Ribosomal 60S subunit protein L36A	4.21131e+08	5.09533e+08	4.20551e+08	2.75706e+08	2.19524e+08	2.11798e+08
	1	56	gi|6321798|ref|NP_011874.1|;gi|6320679|ref|NP_010759.1|	Rpl27a	YHR010W	+	9	9	663.96	0.00181475	0.526943	Ribosomal 60S subunit protein L27A	1055399874	1276586125	1200040008	6.96144e+08	5.52498e+08	612532984
	1	57	gi|6321994|ref|NP_012070.1|	Rpn10	YHR200W	+	4	4	330.07	0.00435576	0.527437	Non-ATPase base subunit of the 19S RP of the 26S proteasome	6.08953e+07	4.45949e+07	47301155	2.69911e+07	2.43877e+07	2.9209e+07
	1	58	IPI:CON_ENO2|SWISS-PROT:P00925	eno2	YHR174W	+	53	22	5927.75	0.000171422	0.529053	Enolase II, a phosphopyruvate hydratase	15927198782	16384847498	15347168631	7851393649	8267038201	9095835544
	1	59	gi|6321469|ref|NP_011546.1|	Gsc2	YGR032W	-	23	9	1285.46	0.0397478	0.536084	Catalytic subunit of 1,3-beta-glucan synthase	5.48932e+07	4.9624e+07	3.99984e+07	3.61904e+07	2.26451e+07	1.8637e+07
	1	60	gi|6321973|ref|NP_012049.1|;gi|6325086|ref|NP_015154.1|	Oye2	YHR179W	+	19	19	1316.81	0.00720161	0.537158	Conserved NADPH oxidoreductase containing flavin mononucleotide (FMN)	4.50073e+08	4.61439e+08	5.18692e+08	2.45833e+08	3.13267e+08	2.09145e+08
	1	61	gi|6323243|ref|NP_013315.1|	Fre1	YLR214W	-	2	2	82.74	0.0107789	0.540655	Ferric reductase and cupric reductase	1.37847e+07	1.41044e+07	1.44146e+07	9.5111e+06	7.5083e+06	5.85229e+06
	1	62	gi|37362660|ref|NP_011996.2|	Fur1	YHR128W	+	8	8	525.66	0.000423468	0.544176	Uracil phosphoribosyltransferase	4.03625e+08	3.60204e+08	3.55581e+08	2.09531e+08	1.87321e+08	2.12304e+08
	1	63	gi|6319444|ref|NP_009526.1|	Rpl19b	YBL027W	-	9	9	695.31	0.0028062	0.545581	Ribosomal 60S subunit protein L19B	7.59193e+08	845332787	8.47401e+08	525708765	4.06753e+08	4.05264e+08
	1	64	gi|6320896|ref|NP_010975.1|	His1	YER055C	-	5	5	287.31	0.00666841	0.546755	ATP phosphoribosyltransferase	4.29899e+07	3.0494e+07	4.09629e+07	2.15588e+07	1.91756e+07	2.18401e+07
	1	65	gi|6324027|ref|NP_014097.1|	Rps19b	YNL302C	-	7	7	632.06	0.0159332	0.54706	Protein component of the small (40S) ribosomal subunit	9.56556e+08	6.9291e+08	6.0976e+08	3.70782e+08	4.09697e+08	4.55453e+08
	1	66	gi|6323481|ref|NP_013553.1|	Rpl6b	YLR448W	-	12	3	745.56	0.00141456	0.547529	Ribosomal 60S subunit protein L6B	1.5743e+08	1.71933e+08	1.56528e+08	1.01323e+08	8.45702e+07	8.01457e+07
	1	67	gi|6323371|ref|NP_013444.1|	Rpp0	YLR340W	-	12	12	1282.33	0.00146155	0.547623	Conserved ribosomal protein P0 of the ribosomal stalk	2560800361	2415145254	2045108438	1285808607	1197744857	1361334516
	1	68	gi|6322271|ref|NP_012345.1|	Rps22a	YJL190C	-	8	8	1143.47	0.0161166	0.547628	Protein component of the small (40S) ribosomal subunit	8.3534e+08	879412317	1195407394	6.36981e+08	500856714	4.55848e+08
	1	69	gi|6321997|ref|NP_012073.1|	Rps4b	YHR203C	+	19	19	1577.09	0.00339822	0.548456	Protein component of the small (40S) ribosomal subunit	1910009396	1969867260	2381684138	1068635804	1303980024	1061574925
	1	70	gi|6323740|ref|NP_013811.1|	Utp15	YMR093W	-	5	5	258.21	0.0399607	0.551944	Nucleolar protein	3.23531e+07	2.27819e+07	1.85522e+07	1.62288e+07	1.30994e+07	1.1343e+07
	1	71	gi|37362625|ref|NP_009893.2|	Sro9	YCL037C	-	6	6	629.6	0.0402246	0.560927	Cytoplasmic RNA-binding protein	2.02492e+08	1.4e+08	1.59584e+08	1.00058e+08	6.62928e+07	115276707
	1	72	gi|6321584|ref|NP_011661.1|	Enp2	YGR145W	-	2	2	128.16	0.0455044	0.565518	Component of the SSU	9.78853e+06	8.06146e+06	5.39374e+06	5.03478e+06	3.95803e+06	4.15193e+06
	1	73	gi|6321335|ref|NP_011412.1|	Rpl28	YGL103W	-	9	9	587.07	0.0414003	0.566434	Ribosomal 60S subunit protein L28	5.14384e+08	4.03363e+08	626512744	3.65531e+08	2.20779e+08	2.88413e+08
	1	74	gi|6323791|ref|NP_013862.1|;gi|6320121|ref|NP_010201.1|	Rpl13b	YMR142C	-	6	6	562.51	0.0269021	0.56755	Ribosomal 60S subunit protein L13B	1098221698	9.11319e+08	6.56475e+08	4.59711e+08	4.96761e+08	5.56625e+08
	1	75	gi|6324429|ref|NP_014498.1|	Rib4	YOL143C	-	5	5	302.22	0.0168294	0.568108	Lumazine synthase (DMRL synthase)	5.26421e+07	6.90035e+07	6.55109e+07	4.41975e+07	3.00611e+07	3.20664e+07
	1	76	gi|6321796|ref|NP_011872.1|	Sod2	YHR008C	+	4	4	246.47	0.0426694	0.568513	Mitochondrial manganese superoxide dismutase	6.36138e+07	5.96494e+07	8.49677e+07	3.89874e+07	2.86726e+07	5.0722e+07
	1	77	gi|6319399|ref|NP_009481.1|	Rps8a	YBL072C	-	12	12	930.94	0.00106119	0.573336	Protein component of the small (40S) ribosomal subunit	2168622417	2158005815	1848015504	1101638196	1177122071	1261382913
	1	78	gi|6323452|ref|NP_013524.1|	Ura4	YLR420W	-	4	4	170.37	0.02783	0.574679	Dihydroorotase	2.42847e+07	2.63435e+07	1.76428e+07	1.29419e+07	1.07169e+07	1.55751e+07
	1	79	gi|6321772|ref|NP_011848.1|	Rps20	YHL015W	+	9	9	745.98	0.0112602	0.574932	Protein component of the small (40S) ribosomal subunit	6.98852e+08	6.75494e+08	5.72733e+08	4.59475e+08	3.32914e+08	3.27048e+08
	1	80	gi|6320655|ref|NP_010735.1|	Rps17b	YDR447C	-	11	11	882.67	0.0313868	0.580245	Ribosomal protein 51 (rp51) of the small (40s) subunit	9.09867e+08	9.69763e+08	1113101009	7.82129e+08	4.7942e+08	4.74968e+08
	1	81	gi|6321899|ref|NP_011975.1|	Cdc12	YHR107C	+	10	10	466.74	0.028318	0.581221	Component of the septin ring that is required for cytokinesis	7.53937e+07	6.05183e+07	5.13773e+07	4.44006e+07	2.95865e+07	3.48694e+07
	1	82	gi|6321315|ref|NP_011392.1|	Rps2	YGL123W	-	11	11	857.76	0.000166025	0.584434	Protein component of the small (40S) subunit	1073875829	1206979602	1080801956	6.58049e+08	6.64197e+08	6.4242e+08
	1	83	gi|6324028|ref|NP_014098.1|	Rpl18b	YNL301C	-	7	7	499.63	0.0126353	0.585468	Ribosomal 60S subunit protein L18B	5.0759e+08	7.18037e+08	6.54053e+08	4.07186e+08	3.69472e+08	3.23835e+08
	1	84	gi|6320625|ref|NP_010706.1|	Rpl12b	YDR418W	-	9	9	687.65	0.000717438	0.586907	Ribosomal 60S subunit protein L12B	1608994297	1510399112	1471674493	9.89318e+08	8.65955e+08	8.39255e+08
	1	85	gi|154199621|ref|NP_013969.3|	Rpl20a	YMR242C	-	11	11	819.86	0.0054943	0.590426	Ribosomal 60S subunit protein L20A	7.5974e+08	7.94545e+08	6.30937e+08	4.88316e+08	3.97948e+08	4.03948e+08
	1	86	gi|6323196|ref|NP_013268.1|;gi|6322043|ref|NP_012118.1|	Rps31	YLR167W	-	10	10	811.76	0.00113894	0.597071	Fusion protein cleaved to yield ribosomal protein S31 and ubiquitin	5.88063e+08	6.28009e+08	5.5935e+08	3.90485e+08	3.28879e+08	3.4069e+08
	1	87	gi|6322608|ref|NP_012682.1|	Bat2	YJR148W	-	9	8	632.86	0.000244616	0.598105	Cytosolic branched-chain amino acid (BCAA) aminotransferase	1.17032e+08	128609257	1.34469e+08	7.58062e+07	7.65608e+07	7.49792e+07
	1	88	gi|6320809|ref|NP_010888.1|	Snu13	YEL026W	-	3	3	364.3	0.0473844	0.603421	RNA binding protein	9.12556e+07	1.10975e+08	122815179	4.61655e+07	7.21694e+07	7.78045e+07
	1	89	gi|6323916|ref|NP_013987.1|	Tif11	YMR260C	-	3	3	281.99	0.0119942	0.607567	Translation initiation factor eIF1A	1.47926e+08	1.44183e+08	1.04918e+08	8.00171e+07	7.85738e+07	8.26296e+07
	1	90	gi|6323318|ref|NP_013390.1|	Rps30a	YLR287C-A	-	3	3	111.15	0.0368958	0.613949	Protein component of the small (40S) ribosomal subunit	6.33119e+07	8.23249e+07	4.93613e+07	4.08957e+07	3.72235e+07	4.15996e+07
	1	91	gi|6323903|ref|NP_013974.1|	Faa4	YMR246W	-	6	6	368.65	0.0489274	0.614338	Long chain fatty acyl-CoA synthetase	1.81266e+07	2.15673e+07	1.34142e+07	1.23964e+07	8.87894e+06	1.13509e+07
	1	92	gi|6319658|ref|NP_009740.1|	Rps6b	YBR181C	-	14	14	1028.34	0.036857	0.618322	Protein component of the small (40S) ribosomal subunit	1922690787	1770982371	1391230906	1317427054	8.73978e+08	9.52702e+08
	1	93	gi|6323179|ref|NP_013251.1|	Stm1	YLR150W	-	6	6	521.66	0.00181471	0.631312	Protein required for optimal translation under nutrient stress	8.59597e+08	9.39756e+08	7.72507e+08	5.63281e+08	5.15965e+08	5.444e+08
	1	94	gi|6322633|ref|NP_012706.1|	Ura1	YKL216W	-	7	7	677.9	0.0449478	0.63741	Dihydroorotate dehydrogenase	2.88695e+08	2.45846e+08	2.91666e+08	2.2717e+08	1.33716e+08	1.65746e+08
	1	95	gi|6320120|ref|NP_010200.1|	Rps16b	YDL083C	-	9	9	941.46	0.00766616	0.641902	Protein component of the small (40S) ribosomal subunit	1166602944	1149768829	8.95049e+08	6.74367e+08	7.12101e+08	674950729
	1	96	gi|6320269|ref|NP_010349.1|	Rps13	YDR064W	-	10	10	476.53	0.000239477	0.642244	Protein component of the small (40S) ribosomal subunit	1177376828	1067422756	1105995126	7.47326e+08	7.06805e+08	6.97897e+08
	1	97	gi|6322270|ref|NP_012344.1|	Rps14b	YJL191W	-	11	11	1056.23	0.0403164	0.648324	Protein component of the small (40S) ribosomal subunit	1405746216	1069824871	1531648639	9.72371e+08	9.1343e+08	712174560
	1	98	gi|6323464|ref|NP_013536.1|	Imd3	YLR432W	-	20	8	1381.69	0.0156975	0.648351	Inosine monophosphate dehydrogenase	1.38633e+08	1.34772e+08	1.05049e+08	9.09586e+07	8.03464e+07	7.40658e+07
	1	99	gi|6323474|ref|NP_013546.1|	Rps1a	YLR441C	-	21	5	2167.56	0.00424862	0.648376	Ribosomal protein 10 (rp10) of the small (40S) subunit	334684706	3.29335e+08	3.0791e+08	2.40321e+08	1.92232e+08	1.97623e+08
	1	100	gi|6321290|ref|NP_011367.1|	Aro2	YGL148W	-	13	13	691.27	0.0095052	0.650148	Bifunctional chorismate synthase and flavin reductase	1.18937e+08	1.08671e+08	9.16899e+07	6.96834e+07	6.29648e+07	7.49429e+07
	1	101	gi|6321395|ref|NP_011472.1|	Dst1	YGL043W	-	4	4	353.71	0.0193354	0.651721	General transcription elongation factor TFIIS	3.63835e+07	4.09743e+07	3.23244e+07	2.83428e+07	2.13186e+07	2.18207e+07
	1	102	gi|6321987|ref|NP_012063.1|	Egd2	YHR193C	+	6	5	448.91	0.0290539	0.654681	Alpha subunit of the nascent polypeptide-associated complex (NAC)	1.81882e+08	183620770	199983945	144336055	9.4574e+07	131303511
	1	103	gi|6323885|ref|NP_013956.1|	Rrp5	YMR229C	-	21	21	1018.86	0.0496824	0.661091	RNA binding protein involved in synthesis of both 18S and 5.8S rRNAs	1.01739e+08	6.89189e+07	9.61305e+07	6.85963e+07	5.47987e+07	5.29763e+07
	2	104	gi|6323411|ref|NP_013482.1|	Sec61	YLR378C	-	2	2	72.91	0.0142259	20.1045	Conserved ER protein translocation channel	241272	635596	125896	1.79336e+06	9.45223e+06	8.91446e+06
	2	105	gi|6324738|ref|NP_014807.1|	Get4	YOR164C	-	2	2	77.64	0.0169973	8.07668	Protein involved in inserting tail-anchored proteins into ER membranes	248744	618229	608227	1.53241e+06	4.23427e+06	6.14804e+06
	2	106	gi|6322999|ref|NP_013071.1|	Fra1	YLL029W	-	2	2	71.18	0.00576011	6.70427	Protein involved in negative regulation of iron regulon transcription	906547	1.0898e+06	2.76726e+06	7.85934e+06	1.2188e+07	1.18891e+07
	2	107	gi|6321668|ref|NP_011745.1|	Smi1	YGR229C	-	2	2	94.92	0.0398923	6.54666	Protein involved in the regulation of cell wall synthesis	166277	161497	1.41867e+06	2.07999e+06	3.48108e+06	5.87228e+06
	2	108	gi|6319988|ref|NP_010068.1|	Nop6	YDL213C	-	4	4	173.93	0.0021404	5.9833	rRNA-binding protein required for 40S ribosomal subunit biogenesis	892745	2.14968e+06	1.36798e+06	9.13535e+06	7.68384e+06	9.56959e+06
	2	109	gi|6320580|ref|NP_010660.1|	Vps74	YDR372C	-	2	2	81.32	0.0440126	3.66111	Golgi phosphatidylinositol-4-kinase effector and PtdIns4P sensor	379243	1.3515e+06	207122	2.2342e+06	2.34941e+06	2.51112e+06
	2	110	gi|6322992|ref|NP_013064.1|	Prp19	YLL036C	-	3	3	77.78	0.040904	3.19275	Splicing factor associated with the spliceosome	2.90842e+06	2.16334e+06	9.93707e+06	1.50838e+07	1.63724e+07	1.64631e+07
	2	111	gi|83722565|ref|NP_012885.2|	Ptm1	YKL039W	-	4	4	169.84	0.0027464	2.79162	Protein of unknown function	2.40748e+06	1.85871e+06	2.96596e+06	7.71022e+06	6.65298e+06	5.82622e+06
	2	112	gi|6320952|ref|NP_011031.1|	Nup157	YER105C	-	5	4	201.92	0.00455937	2.65514	Subunit of the inner ring of the nuclear pore complex (NPC)	664768	505519	701191	2.04704e+06	1.28345e+06	1.63855e+06
	2	113	gi|6319258|ref|NP_009341.1|	Bdh1	YAL060W	-	5	5	240.8	0.0389615	2.59779	NAD-dependent (R,R)-butanediol dehydrogenase	1.39513e+07	2.04917e+07	1.26218e+07	2.26386e+07	4.76792e+07	5.1947e+07
	2	114	gi|6324836|ref|NP_014905.1|	Yor262w	YOR262W	-	2	2	70.63	0.0294205	2.40835	Putative GTPase with a role in biogenesis of RNA pol II and polIII	1.05128e+06	1.79649e+06	1.52678e+06	4.98789e+06	2.5073e+06	3.04028e+06
	2	115	gi|6323053|ref|NP_013125.1|	Snf7	YLR025W	-	2	2	55.19	0.00253148	2.29234	One of four subunits of the ESCRT-III complex	2.70129e+06	3.81333e+06	3.881e+06	7.84575e+06	7.43037e+06	8.55418e+06
	2	116	gi|6322727|ref|NP_012800.1|	Srp21	YKL122C	-	3	3	141.79	0.00119003	2.27579	Subunit of the signal recognition particle (SRP)	7.83543e+06	7.83405e+06	5.80647e+06	1.57874e+07	1.64897e+07	1.65978e+07
	2	117	gi|6323967|ref|NP_014038.1|	Gas1	YMR307W	-	4	4	244.14	0.0369042	2.08509	Beta-1,3-glucanosyltransferase	4.92309e+07	6.3719e+07	2.77543e+07	1.03502e+08	8.4667e+07	1.05213e+08
	2	118	gi|14318575|ref|NP_116708.1|	Pre4	YFR050C	-	2	2	143.91	0.0317988	2.0251	Beta 7 subunit of the 20S proteasome	1.04279e+07	8.1069e+06	5.41221e+06	1.33035e+07	1.52893e+07	1.99022e+07
	2	119	gi|6321606|ref|NP_011683.1|	Clc1	YGR167W	-	3	3	275.5	0.000622399	1.95	Clathrin light chain	7.81134e+06	8.60858e+06	8.53146e+06	1.56705e+07	14816254	1.81685e+07
	2	120	gi|6322420|ref|NP_012494.1|	Nsp1	YJL041W	-	7	7	394.05	0.0144029	1.91577	FG-nucleoporin component of central core of the nuclear pore complex	7.23102e+06	1.19904e+07	9.9179e+06	1.65348e+07	1.85734e+07	2.07161e+07
	2	121	gi|41629676|ref|NP_009597.2|	Fat1	YBR041W	-	2	2	86.23	0.0474183	1.86876	Very long chain fatty acyl-CoA synthetase and fatty acid transporter	7.52276e+06	3.39753e+06	5.03019e+06	1.03168e+07	1.07535e+07	8.73742e+06
	2	122	gi|6325247|ref|NP_015315.1|	Ret3	YPL010W	-	3	3	134.05	0.00908486	1.84156	Zeta subunit of the coatomer complex (COPI)	2.98185e+07	2.1661e+07	3.32244e+07	4.9045e+07	5.46162e+07	5.23263e+07
	2	123	gi|6322770|ref|NP_012843.1|	Vma5	YKL080W	-	10	10	643.26	0.0356679	1.82498	Subunit C of the V1 peripheral membrane domain of V-ATPase	6.98624e+07	7.05967e+07	1.11012e+08	186603712	1.50453e+08	1.21872e+08
	2	124	gi|6319274|ref|NP_009358.1|	Erv46	YAL042W	-	2	2	134.06	0.0281785	1.7849	Protein localized to COPII-coated vesicles	2.09404e+06	2.6469e+06	2.36568e+06	4.23223e+06	3.13891e+06	5.31346e+06
	2	125	gi|6321632|ref|NP_011709.1|	Pdx1	YGR193C	-	3	3	182.76	0.0329315	1.75616	E3-binding protein of the mitochondrial pyruvate dehydrogenase complex	5.60398e+06	7.71126e+06	5.51194e+06	1.31539e+07	1.15735e+07	8.3362e+06
	2	126	gi|6321631|ref|NP_011708.1|;IPI:CON_00713814.2|SWISS-PROT:P10096	Tdh3	YGR192C	-	47	16	4928.19	0.0370558	1.73303	Glyceraldehyde-3-phosphate dehydrogenase (GAPDH), isozyme 3	17639142640	17783827732	15284624831	20571417228	33616622971	33689793267
	2	127	gi|6322321|ref|NP_012395.1|	Rpb4	YJL140W	-	2	2	94.47	0.000490021	1.72946	RNA polymerase II subunit B32	4.12576e+06	4.41474e+06	3.96278e+06	7.43233e+06	6.61542e+06	7.57619e+06
	2	128	gi|6322466|ref|NP_012540.1|	Sui2	YJR007W	-	12	12	572.91	0.0308181	1.65299	Alpha subunit of the translation initiation factor eIF2	3.99801e+07	5.91311e+07	6.36405e+07	1.01399e+08	8.61158e+07	8.15132e+07
	2	129	gi|6319556|ref|NP_009638.1|;gi|6320264|ref|NP_010344.1|	Ubc4	YBR082C	-	5	5	484.06	0.0020235	1.64684	Ubiquitin-conjugating enzyme (E2)	2.88296e+08	2.482e+08	2.46598e+08	4.00372e+08	4.69975e+08	4.19281e+08
	2	130	gi|6320260|ref|NP_010340.1|	Pst1	YDR055W	-	2	2	99.79	0.029754	1.63231	Cell wall protein that contains a putative GPI-attachment site	1.49726e+07	1.0057e+07	1.51926e+07	2.07659e+07	2.49715e+07	1.99175e+07
	2	131	gi|6321236|ref|NP_011313.1|	Aro8	YGL202W	-	20	20	1112.92	0.00989733	1.62065	Aromatic aminotransferase I	2.0027e+08	2.05543e+08	1.64369e+08	2.63245e+08	3.22621e+08	3.38199e+08
	2	132	gi|6323460|ref|NP_013533.1|	Crn1	YLR429W	-	5	5	241.72	0.0200431	1.61915	Coronin	2.00152e+07	1.9167e+07	1.45777e+07	2.44158e+07	3.16099e+07	3.10194e+07
	2	133	gi|6325412|ref|NP_015480.1|	Pin3	YPR154W	-	2	2	173.95	0.024508	1.61846	Negative regulator of actin nucleation-promoting factor activity	1.42929e+07	1.12818e+07	1.53554e+07	2.66275e+07	2.02718e+07	1.93443e+07
	2	134	gi|6322073|ref|NP_012148.1|;gi|6324239|ref|NP_014309.1|	Rho3	YIL118W	-	6	6	286.71	0.0076687	1.59271	Non-essential small GTPase of the Rho/Rac family of Ras-like proteins	2.95575e+07	3.21765e+07	3.88989e+07	5.86485e+07	5.00957e+07	5.15342e+07
	2	135	gi|6323346|ref|NP_013418.1|	Cdc3	YLR314C	-	9	9	567.15	0.0185196	1.58462	Component of the septin ring that is required for cytokinesis	4.98327e+07	6.95249e+07	7.33083e+07	1.03504e+08	9.67081e+07	105088995
	2	136	gi|6322124|ref|NP_012199.1|	Fis1	YIL065C	-	2	2	99.82	0.0158624	1.54658	Protein involved in mitochondrial fission and peroxisome abundance	4.11414e+06	5.87836e+06	5.02026e+06	7.29683e+06	8.34396e+06	7.5777e+06
	2	137	gi|6324144|ref|NP_014214.1|	Mrpl19	YNL185C	-	2	2	85.94	0.00602089	1.53108	Mitochondrial ribosomal protein of the large subunit	4.98033e+06	4.37078e+06	4.83566e+06	8.02355e+06	7.36179e+06	6.33567e+06
	2	138	gi|14318517|ref|NP_116650.1|	Sec4	YFL005W	-	6	5	337.48	0.0243999	1.52789	Rab family GTPase	2.55616e+07	3.12111e+07	2.72499e+07	4.99622e+07	3.50823e+07	4.33328e+07
	3	139	gi|6320164|ref|NP_010244.1|	Nat1	YDL040C	-	10	10	556.15	0.000318167	0.666771	Subunit of protein N-terminal acetyltransferase NatA	2.64128e+07	2.474e+07	2.62585e+07	1.70058e+07	1.81315e+07	1.64783e+07
	3	140	gi|6320010|ref|NP_010090.1|	Rpl35a	YDL191W	-	8	8	732.05	0.00720227	0.672315	Ribosomal 60S subunit protein L35A	2.85291e+08	3.58506e+08	2.84028e+08	2.07624e+08	2.05084e+08	2.11083e+08
	3	141	gi|6324637|ref|NP_014706.1|	Rpl3	YOR063W	-	23	23	2175.55	0.0252724	0.673922	Ribosomal 60S subunit protein L3	952999556	1199086118	1357072907	7.30183e+08	8.01592e+08	8.33123e+08
	3	142	gi|6323004|ref|NP_013076.1|	Ssa2	YLL024C	-	59	14	6498.5	0.0097411	0.674209	ATP-binding protein	3979228656	4281841685	3302898009	2766844428	2549219495	2480468895
	3	143	gi|6320432|ref|NP_010512.1|	Adk1	YDR226W	-	10	10	882.55	0.0125009	0.679612	Adenylate kinase, required for purine metabolism	7.10791e+08	6.16346e+08	5.68504e+08	4.75447e+08	3.84834e+08	4.28018e+08
	3	144	gi|6321408|ref|NP_011485.1|	Rpl30	YGL030W	-	5	5	329.66	0.000924596	0.681582	Ribosomal 60S subunit protein L30	3.07412e+08	3.24527e+08	2.80852e+08	2.11135e+08	2.03638e+08	2.07368e+08
	3	145	gi|6319666|ref|NP_009748.1|	Rps9b	YBR189W	-	8	8	398.38	0.00103399	0.689175	Protein component of the small (40S) ribosomal subunit	6.23276e+08	6.61832e+08	6.18355e+08	4.40305e+08	4.07211e+08	4.64303e+08
	3	146	gi|6325421|ref|NP_015489.1|	Tif3	YPR163C	-	7	7	353.44	0.000327773	0.698897	Translation initiation factor eIF-4B	1.33166e+08	1.34909e+08	1.44067e+08	9.59605e+07	9.28072e+07	9.92768e+07
	3	147	gi|6323387|ref|NP_013459.1|	Ilv5	YLR355C	-	25	25	2024.37	0.0245321	0.700135	Acetohydroxyacid reductoisomerase and mtDNA binding protein	2093711350	1937808932	1571409076	1320581066	1185823448	1416401180
	3	148	gi|6322331|ref|NP_012405.1|	Ura2	YJL130C	-	47	46	2723.9	0.041256	0.703473	Bifunctional carbamoylphosphate synthetase/aspartate transcarbamylase	5.93259e+08	6.01726e+08	651592300	5.41829e+08	3.73832e+08	3.83356e+08
	3	149	gi|6322426|ref|NP_012500.1|	Kar2	YJL034W	-	31	27	2358.04	0.00104154	0.709564	ATPase involved in protein import into the ER	1118093711	1116679964	1193741645	8.40504e+08	7.57132e+08	8.35115e+08
	3	150	gi|14318578|ref|NP_116711.1|	Hxk1	YFR053C	-	19	18	1331.46	0.0330908	0.72122	Hexokinase isoenzyme 1	798309883	8.82009e+08	8.50799e+08	7.07775e+08	617700757	5.00017e+08
	3	151	gi|6325196|ref|NP_015264.1|	Ald6	YPL061W	-	31	31	2693.69	0.00315005	0.724526	Cytosolic aldehyde dehydrogenase	1835788437	1874392879	2012308924	1274036471	1474264946	1397793174
	3	152	gi|6319553|ref|NP_009635.1|	Rpg1	YBR079C	-	20	20	1158.54	0.0437856	0.725985	eIF3a subunit of the eukaryotic translation initiation factor 3 (eIF3)	1.55785e+08	1.5303e+08	1.31607e+08	1.21263e+08	1.11309e+08	8.71676e+07
	3	153	gi|6320226|ref|NP_010306.1|	Ses1	YDR023W	-	23	23	1324.78	0.00313958	0.731243	Cytosolic seryl-tRNA synthetase	5.4161e+08	4.96739e+08	4.98614e+08	374155810	4.01132e+08	3.48605e+08
	3	154	gi|6324231|ref|NP_014301.1|	Ras2	YNL098C	-	3	2	98.19	0.031494	0.737598	GTP-binding protein	1.38916e+07	1.19429e+07	1.37983e+07	1.08804e+07	1.00713e+07	8.28135e+06
	3	155	gi|6323104|ref|NP_013176.1|	Rpl10	YLR075W	-	12	12	833.53	0.00103842	0.73827	Ribosomal 60S subunit protein L10	6.38533e+08	6.86583e+08	6.18949e+08	4.79801e+08	4.6304e+08	4.92404e+08
	3	156	gi|6325030|ref|NP_015098.1|	New1	YPL226W	-	24	24	1606.94	0.0366377	0.739715	ATP binding cassette protein	2.88167e+08	2.55373e+08	2.97186e+08	2.35738e+08	174502582	2.11657e+08
	3	157	gi|6324886|ref|NP_014955.1|	Nop58	YOR310C	-	14	14	1135.08	0.00236544	0.756688	Protein involved in producing mature rRNAs and snoRNAs	1.81999e+08	1.9839e+08	2.00486e+08	1.54255e+08	1.41309e+08	1.43978e+08
	3	158	gi|6319432|ref|NP_009514.1|	Ura7	YBL039C	-	15	15	1055.13	0.00953787	0.756788	Major CTP synthase isozyme (see also URA8)	1.96962e+08	1.94511e+08	200803623	164250282	1.50337e+08	1.3364e+08
	3	159	gi|6319558|ref|NP_009640.1|	Mis1	YBR084W	-	11	11	683.06	0.0326773	0.77558	Mitochondrial C1-tetrahydrofolate synthase	6.26472e+07	7.0216e+07	6.21088e+07	4.55389e+07	4.82261e+07	5.74513e+07
	3	160	gi|6321303|ref|NP_011380.1|	Rpl1b	YGL135W	-	16	16	1143.23	0.0285665	0.777264	Ribosomal 60S subunit protein L1B	6.84852e+08	7.19557e+08	637463475	5.71091e+08	5.55457e+08	460525587
	3	161	gi|6320874|ref|NP_010953.1|	Arb1	YER036C	-	15	15	1007.81	0.0286198	0.787493	ATPase of the ATP-binding cassette (ABC) family	2.74785e+08	3.01002e+08	2.62169e+08	2.42107e+08	2.20626e+08	197150505
	3	162	gi|6324846|ref|NP_014915.1|	Ytm1	YOR272W	-	5	5	155.21	0.0217797	0.794789	Constituent of 66S pre-ribosomal particles	1.47137e+07	1.71449e+07	1.7965e+07	1.28594e+07	1.35214e+07	1.32185e+07
	3	163	gi|6323861|ref|NP_013932.1|	Pfk2	YMR205C	-	25	23	2065.03	0.0469204	0.799281	Beta subunit of heterooctameric phosphofructokinase	7.15749e+08	6.80474e+08	6.30539e+08	612709208	5.2767e+08	479573045
	3	164	gi|6321333|ref|NP_011410.1|	Arc1	YGL105W	-	8	8	830.74	0.0477282	0.80277	Protein that binds tRNA and methionyl- and glutamyl-tRNA synthetases	2.83588e+08	2.72882e+08	3.28177e+08	2.38499e+08	2.14066e+08	2.57603e+08
	3	165	gi|6323011|ref|NP_013083.1|	Dps1	YLL018C	-	24	24	1889.08	0.0422343	0.805276	Aspartyl-tRNA synthetase, primarily cytoplasmic	6.50465e+08	7.88646e+08	6.40533e+08	588908287	5.40053e+08	5.45727e+08
	3	166	gi|6320593|ref|NP_010673.1|	Eft2	YDR385W	-	54	54	4540.54	0.0358267	0.806307	Elongation factor 2 (EF-2), also encoded by EFT1	5469239172	4942497997	4709523671	4501802811	3771594195	3918973968
	3	167	gi|6324950|ref|NP_015019.1|	Ald4	YOR374W	-	25	25	2063.15	0.0158197	0.809052	Mitochondrial aldehyde dehydrogenase	9.39293e+08	1015699960	9.79269e+08	8.08034e+08	8.46084e+08	7.19852e+08
	3	168	gi|6323324|ref|NP_013396.1|	Gsp1	YLR293C	-	7	7	395.98	0.0335235	0.815519	Ran GTPase	6.45432e+08	6.29042e+08	5.60672e+08	5.34856e+08	4.55068e+08	506671619
	3	169	gi|6325151|ref|NP_015219.1|	Sse1	YPL106C	-	43	36	3922.28	0.0111749	0.821703	ATPase component of heat shock protein Hsp90 chaperone complex	2862112386	2825769439	3212289816	2370729557	2438502808	2504068053
	3	170	gi|6323089|ref|NP_013161.1|	Frs1	YLR060W	-	17	16	1307.26	0.0343607	0.928567	Beta subunit of cytoplasmic phenylalanyl-tRNA synthetase	3.97046e+08	3.82569e+08	3.98797e+08	3.66631e+08	3.75979e+08	3.51624e+08
	3	171	gi|6320589|ref|NP_010669.1|	Yra1	YDR381W	-	6	6	371.78	0.00270275	1.438	Nuclear polyadenylated RNA-binding protein	1.43687e+08	1.35134e+08	1.41915e+08	1.92472e+08	1.89787e+08	2.22761e+08
	3	172	gi|6319602|ref|NP_009684.1|	Tps1	YBR126C	-	10	10	859.14	0.0370743	1.43598	Synthase subunit of trehalose-6-P synthase/phosphatase complex	1.40187e+08	1.88597e+08	1.81354e+08	278263871	2.38095e+08	2.16191e+08
	3	173	gi|37362671|ref|NP_012726.2|	Mia40	YKL195W	-	2	2	107.74	0.0240466	1.43187	Mitochondrial oxidoreductase	7.35463e+06	8.35822e+06	5.96169e+06	1.02618e+07	9.79885e+06	1.09744e+07
	3	174	gi|6322577|ref|NP_012651.1|	Ste24	YJR117W	-	3	3	207.76	0.0401631	1.42906	Highly conserved zinc metalloprotease	2.85857e+07	2.0985e+07	3.06696e+07	4.12763e+07	3.63774e+07	3.70143e+07
	3	175	gi|6321628|ref|NP_011705.1|	Crh1	YGR189C	-	2	2	108.81	0.00907701	1.3949	Chitin transglycosylase	2.06596e+07	2.04791e+07	1.66632e+07	2.70868e+07	2.73043e+07	2.62368e+07
	3	176	gi|6324088|ref|NP_014158.1|	Zwf1	YNL241C	-	10	9	593.45	0.00588552	1.38986	Glucose-6-phosphate dehydrogenase (G6PD)	4.25055e+07	4.34037e+07	37616596	5.63369e+07	53501534	6.18454e+07
	3	177	gi|6323402|ref|NP_013474.1|	Arc18	YLR370C	-	3	3	138.15	0.0167341	1.37973	Subunit of the ARP2/3 complex	1.90262e+07	2.0502e+07	1.92483e+07	3.05763e+07	2.34574e+07	2.70617e+07
	3	178	gi|6324663|ref|NP_014732.1|;gi|6324236|ref|NP_014306.1|	Vps21	YOR089C	-	6	5	350.03	0.0396105	1.3757	Endosomal Rab family GTPase	2.74605e+07	3.45008e+07	3.73028e+07	4.20656e+07	4.38578e+07	5.06346e+07
	3	179	gi|6322637|ref|NP_012710.1|	Sac1	YKL212W	-	11	11	741.63	0.00869717	1.37517	Phosphatidylinositol phosphate (PtdInsP) phosphatase	1.06959e+08	9.46017e+07	8.99048e+07	1.44763e+08	1.30293e+08	1.25757e+08
	3	180	gi|6320175|ref|NP_010255.1|	Arp2	YDL029W	-	7	7	390.45	0.0390539	1.37052	Essential component of the Arp2/3 complex	1.14014e+08	9.68207e+07	7.90684e+07	1.37387e+08	1.31871e+08	1.28061e+08
	3	181	gi|6321217|ref|NP_011294.1|	Nif3	YGL221C	-	9	9	755.95	0.0447546	1.35031	Protein of unknown function	1.10709e+08	1.49256e+08	1.29781e+08	1.8321e+08	1.5502e+08	1.88046e+08
	3	182	gi|6323974|ref|NP_014045.1|	Pre5	YMR314W	-	11	10	933.83	0.010551	1.33266	Alpha 6 subunit of the 20S proteasome	1.65646e+08	1.62308e+08	1.43246e+08	1.96008e+08	227409537	204531333
	3	183	gi|6322815|ref|NP_012889.1|	Ugp1	YKL035W	-	19	19	791.01	0.0499361	1.3302	UDP-glucose pyrophosphorylase (UGPase)	1.92017e+08	2.24114e+08	1.60912e+08	2.43262e+08	2.45573e+08	2.78749e+08
	3	184	gi|6320077|ref|NP_010157.1|	Cdc48	YDL126C	-	24	24	1624.12	0.048787	1.29927	AAA ATPase	4.44569e+08	4.59397e+08	340639019	5.29164e+08	5.28938e+08	5.58983e+08
	3	185	gi|6321619|ref|NP_011696.1|	Rnr4	YGR180C	-	15	14	985.64	0.0047457	1.29489	Ribonucleotide-diphosphate reductase (RNR) small subunit	3.5723e+08	4.00622e+08	3.57549e+08	4.79523e+08	5.03399e+08	4.61398e+08
	3	186	gi|14318497|ref|NP_116631.1|	Frs2	YFL022C	-	10	10	541.46	0.00587854	1.28138	Alpha subunit of cytoplasmic phenylalanyl-tRNA synthetase	1.41088e+08	1.278e+08	1.48918e+08	175655467	1.83148e+08	1.76566e+08
	3	187	gi|6322790|ref|NP_012863.1|	Fba1	YKL060C	-	29	29	2955.82	0.0044337	1.24006	Fructose 1,6-bisphosphate aldolase	8662671627	9131695759	9428492103	11163514266	11835429738	10758923977
	3	188	gi|6322599|ref|NP_012673.1|	Hom6	YJR139C	-	15	15	1099.2	0.0221718	1.15235	Homoserine dehydrogenase (L-homoserine:NADP oxidoreductase)	6.20126e+08	6.68736e+08	6.81547e+08	7.94718e+08	7.26183e+08	7.49694e+08
	3	189	gi|6320235|ref|NP_010315.1|	Pst2	YDR032C	-	6	6	617.28	0.00420306	1.12833	Protein with similarity to a family of flavodoxin-like proteins	1.84383e+08	1.95307e+08	1.93646e+08	2.17129e+08	2.1135e+08	2.18435e+08
	3	190	gi|6321679|ref|NP_011756.1|	Pfk1	YGR240C	-	37	36	3066.81	0.012529	1.11246	Alpha subunit of heterooctameric phosphofructokinase	7.91997e+08	7.41741e+08	7.70867e+08	8.32525e+08	8.79246e+08	852005198
	4	191	gi|6321753|ref|NP_011829.1|	Sbp1	YHL034C	+	6	6	252.41	0.0505157	0.410338	Protein that binds eIF4G and has a role in repression of translation	4.84148e+07	4.4928e+07	2.06475e+07	1.21355e+07	1.94439e+07	1.51951e+07
	4	192	gi|6325052|ref|NP_015120.1|	Hrr25	YPL204W	-	2	2	81.8	0.0511375	1.99108	Protein kinase	2.93519e+06	2.23451e+06	1.19517e+06	4.68389e+06	4.18102e+06	3.80804e+06
	4	193	gi|6320640|ref|NP_010720.1|	Npl3	YDR432W	-	10	10	431.24	0.0511399	0.676213	RNA-binding protein	1.46986e+08	164674935	1.12175e+08	1.10626e+08	8.38846e+07	9.2093e+07
	4	194	gi|6322227|ref|NP_012302.1|	Irc24	YIR036C	-	3	3	146.32	0.0523682	1.53482	Putative benzil reductase	9.52672e+06	1.07509e+07	7.30938e+06	1.59498e+07	1.12566e+07	1.51346e+07
	4	195	gi|6322468|ref|NP_012542.1|	Tdh2	YJR009C	-	42	9	4043.85	0.0527372	2.90615	Glyceraldehyde-3-phosphate dehydrogenase (GAPDH), isozyme 2	5.96821e+08	750927468	494178111	819079084	2279425561	2254407707
	4	196	gi|6321818|ref|NP_011894.1|	Yhi9	YHR029C	+	5	5	255.21	0.0531526	0.443275	Protein of unknown function	7.31358e+06	9.49713e+06	8.68559e+06	6.08406e+06	1.95932e+06	3.25849e+06
	4	197	gi|6323480|ref|NP_013552.1|	Vma6	YLR447C	-	3	3	219.51	0.0535972	0.501021	Subunit d of the V0 integral membrane domain of V-ATPase	6.92756e+07	7.41797e+07	6.74174e+07	5.57083e+07	2.86432e+07	2.13e+07
	4	198	gi|6320842|ref|NP_010921.1|	Nug1	YER006W	-	12	11	600.87	0.0546614	0.869516	GTPase that associates with nuclear 60S pre-ribosomes	6.4366e+07	7.01189e+07	7.03411e+07	6.46444e+07	5.65881e+07	5.6867e+07
	4	199	gi|6321692|ref|NP_011769.1|	Pup2	YGR253C	-	7	7	609.1	0.0548896	1.61258	Alpha 5 subunit of the 20S proteasome	3.5907e+07	2.56178e+07	2.97371e+07	4.24283e+07	4.08288e+07	6.39105e+07
	4	200	gi|6323768|ref|NP_013839.1|	Ade17	YMR120C	-	10	4	558.34	0.0555744	0.403051	Enzyme of 'de novo' purine biosynthesis	6.69694e+06	8.65659e+06	1.76303e+07	3.69972e+06	5.47869e+06	4.11572e+06
	4	201	gi|6320685|ref|NP_010765.1|	Snf1	YDR477W	-	2	2	61.31	0.0562475	2.45183	AMP-activated serine/threonine protein kinase	1.23245e+06	1.90257e+06	953659	5.03797e+06	2.90355e+06	2.08321e+06
	4	202	gi|6226540|ref|NP_009326.1|	cox2	Q0250	-	3	3	172.27	0.056966	0.307759	Subunit II of cytochrome c oxidase (Complex IV)	2.18849e+06	1.96206e+06	4.76845e+06	824075	419836	1.50099e+06
	4	203	gi|6320846|ref|NP_010925.1|	Ntf2	YER009W	-	4	4	160.07	0.0575774	1.39514	Nuclear envelope protein	9.77333e+06	1.11465e+07	7.69059e+06	1.21515e+07	1.25883e+07	1.51757e+07
	4	204	gi|6323954|ref|NP_014025.1|	Lcb1	YMR296C	-	4	4	291.26	0.0601598	1.34406	Component of serine palmitoyltransferase	1.88937e+07	1.60472e+07	1.72047e+07	2.62659e+07	1.89788e+07	2.4842e+07
	4	205	gi|6322720|ref|NP_012793.1|	Myo3	YKL129C	-	5	2	350.22	0.0605681	1.71145	One of two type I myosins	4.24361e+06	3.06279e+06	6.42676e+06	8.8221e+06	7.15327e+06	7.52828e+06
	4	206	gi|6319370|ref|NP_009453.1|	Atp1	YBL099W	-	20	18	1405.49	0.0626705	1.37304	Alpha subunit of the F1 sector of mitochondrial F1F0 ATP synthase	8.22952e+08	7.62663e+08	6.11715e+08	1102249987	8.40397e+08	1074367030
	4	207	gi|18702303|ref|NP_570898.1|	Wwm1	YFL010C	-	3	3	215.28	0.0636816	0.723544	WW domain containing protein of unknown function	6.57904e+07	7.66454e+07	7.99156e+07	6.68519e+07	4.72802e+07	4.6749e+07
	4	208	gi|6319837|ref|NP_009918.1|	Ilv6	YCL009C	-	11	11	835.02	0.0638189	0.619371	Regulatory subunit of acetolactate synthase	2.17233e+08	1.98944e+08	2.03015e+08	1.70609e+08	8.50376e+07	1.27862e+08
	4	209	gi|6325245|ref|NP_015313.1|	Rrp12	YPL012W	-	5	5	383.7	0.0642431	0.747554	Protein required for export of the ribosomal subunits	3.41191e+07	2.68614e+07	3.35956e+07	2.34065e+07	2.71272e+07	2.01671e+07
	4	210	gi|6322261|ref|NP_012335.1|	Aco2	YJL200C	-	7	7	267.99	0.0645182	0.6815	Putative mitochondrial aconitase isozyme	3.30217e+07	2.33925e+07	27874496	2.38227e+07	1.66975e+07	1.69226e+07
	4	211	gi|6319725|ref|NP_009807.1|	His7	YBR248C	-	8	7	444.46	0.0647762	1.1285	Imidazole glycerol phosphate synthase	2.29272e+07	2.08178e+07	2.36326e+07	2.55507e+07	2.64988e+07	2.39861e+07
	4	212	gi|6320023|ref|NP_010103.1|	Dld2	YDL178W	-	3	3	156.06	0.0651437	1.79999	D-lactate dehydrogenase	4.83176e+06	3.65647e+06	5.11926e+06	5.34483e+06	1.01706e+07	8.97791e+06
	4	213	gi|6325285|ref|NP_015353.1|	Yop1	YPR028W	-	3	3	108.55	0.065442	3.00597	Membrane protein that interacts with Yip1p to mediate membrane traffic	6.32348e+06	9.45951e+06	1.92588e+06	1.34651e+07	1.65459e+07	2.32213e+07
	4	214	IPI:CON_ENO1|SWISS-PROT:P00924;gi|6321693|ref|NP_011770.1|	eno1	YGR254W	-	39	8	4314.28	0.0657543	1.23578	Enolase I, a phosphopyruvate hydratase	4.81405e+08	4.89419e+08	4.6874e+08	5.32973e+08	6.90984e+08	5.55033e+08
	4	215	gi|6322868|ref|NP_012941.1|	Fcj1(Mic60)	YKR016W	-	5	5	366.04	0.0662584	0.603098	Fcj1(Mic60)	3.44776e+07	3.00133e+07	3.31515e+07	2.84698e+07	1.38492e+07	1.6569e+07
	4	216	gi|6322289|ref|NP_012363.1|	Cps1	YJL172W	-	5	5	277.2	0.0663904	0.934112	Vacuolar carboxypeptidase S	7.68653e+07	7.44902e+07	7.09309e+07	6.97578e+07	7.04967e+07	6.73859e+07
	4	217	gi|6321527|ref|NP_011604.1|	Utp22	YGR090W	-	2	2	103.55	0.0667535	0.738834	Component of the small-subunit processome	5.10936e+06	4.46175e+06	5.93883e+06	4.5067e+06	3.35069e+06	3.60187e+06
	4	218	gi|6323201|ref|NP_013273.1|	Dph5	YLR172C	-	3	3	237.52	0.0668982	1.39497	Methyltransferase required for synthesis of diphthamide	6.52648e+07	8.8783e+07	5.98023e+07	9.04863e+07	1.12863e+08	9.49663e+07
	4	219	gi|6321828|ref|NP_011904.1|	Msc7	YHR039C	+	5	5	279.77	0.0672235	0.391961	Protein of unknown function	1.35098e+07	1.97301e+07	1.40771e+07	9.17094e+06	6.98517e+06	2.39027e+06
	4	220	gi|6324513|ref|NP_014582.1|	Gpd2	YOL059W	-	8	7	719.4	0.0673621	1.22917	NAD-dependent glycerol 3-phosphate dehydrogenase	4.61671e+07	3.73323e+07	3.79253e+07	4.89501e+07	4.59931e+07	5.43088e+07
	4	221	gi|6321362|ref|NP_011439.1|	Rpl7a	YGL076C	-	13	13	741.78	0.067597	0.70068	Ribosomal 60S subunit protein L7A	1149673888	1041368511	7.76762e+08	6.27478e+08	6.51705e+08	8.00298e+08
	4	222	gi|6321776|ref|NP_011852.1|	Prs3	YHL011C	+	4	4	173.79	0.0681218	0.720089	5-phospho-ribosyl-1(alpha)-pyrophosphate synthetase	2.62287e+07	2.62981e+07	1.87467e+07	1.75655e+07	1.86728e+07	1.50849e+07
	4	223	gi|6323298|ref|NP_013370.1|	Sec22	YLR268W	-	2	2	132.3	0.0685305	1.62913	R-SNARE protein	1.12437e+07	8.76413e+06	9.18162e+06	1.09416e+07	1.78304e+07	1.87814e+07
	4	224	gi|6323057|ref|NP_013129.1|;gi|6323769|ref|NP_013840.1|	Rpl15a	YLR029C	-	10	10	610.87	0.0696703	0.694827	Ribosomal 60S subunit protein L15A	7.88293e+08	7.77492e+08	5.30913e+08	4.2938e+08	5.05305e+08	5.22156e+08
	4	225	gi|6324691|ref|NP_014760.1|	Rpt5	YOR117W	-	8	7	563.63	0.071068	1.22176	ATPase of the 19S regulatory particle of the 26S proteasome	3.63063e+07	3.33319e+07	2.82547e+07	3.84338e+07	3.80916e+07	4.30762e+07
	4	226	gi|6322525|ref|NP_012599.1|	Arp3	YJR065C	-	11	11	570.36	0.0710721	1.44532	Essential component of the Arp2/3 complex	9.36367e+07	8.06355e+07	110127703	1.66118e+08	1.3457e+08	1.10361e+08
	4	227	gi|6320499|ref|NP_010579.1|	Ssd1	YDR293C	-	4	4	200.65	0.0714078	0.521317	Translational repressor with a role in polar growth and wall integrity	2.17431e+07	2.2979e+07	1.83701e+07	1.69615e+07	6.16168e+06	9.76793e+06
	4	228	gi|6319965|ref|NP_010045.1|	Pho13	YDL236W	-	4	4	305.78	0.0726687	2.02985	Alkaline phosphatase specific for p-nitrophenyl phosphate	1.37814e+07	9.54178e+06	1.12068e+07	1.3385e+07	2.67883e+07	2.99173e+07
	4	229	gi|6320789|ref|NP_010868.1|	Gly1	YEL046C	-	7	6	473.47	0.0736885	1.46116	Threonine aldolase	4.51868e+07	3.91805e+07	4.09352e+07	4.62308e+07	7.59783e+07	6.08774e+07
	4	230	gi|6323208|ref|NP_013280.1|	Ylr179c	YLR179C	-	4	4	211.07	0.0739359	1.72548	Protein of unknown function with similarity to Tfs1p	5.06148e+07	5.27484e+07	2.54343e+07	6.67139e+07	7.16234e+07	8.39001e+07
	4	231	gi|6321646|ref|NP_011723.1|	Ygr207c	YGR207C	-	4	4	229.64	0.0743931	0.666769	Mitochondrial protein that interacts with frataxin (Yfh1p)	1.27509e+07	1.22367e+07	1.46936e+07	1.19874e+07	7.62771e+06	6.84302e+06
	4	232	gi|6322978|ref|NP_013050.1|	Cof1	YLL050C	-	9	9	574.84	0.0757407	0.854825	Cofilin, involved in pH-dependent actin filament depolarization	1.92396e+08	1.65394e+08	1.78119e+08	1.51047e+08	1.66634e+08	1.40427e+08
	4	233	gi|6319554|ref|NP_009636.1|	Sec18	YBR080C	-	6	5	317.22	0.0758301	1.46438	AAA ATPase and SNARE disassembly chaperone	9.08245e+06	1.12395e+07	1.55033e+07	1.97772e+07	1.6749e+07	1.59355e+07
	4	234	gi|6322508|ref|NP_012582.1|;gi|6320796|ref|NP_010875.1|	Cyc1	YJR048W	-	3	3	103.27	0.0762159	5.40943	Cytochrome c, isoform 1	212377	159838	1.76072e+07	2.91307e+07	2.68167e+07	4.13111e+07
	4	235	gi|6324273|ref|NP_014343.1|	Por1	YNL055C	-	20	20	1750.42	0.0764468	0.777356	Mitochondrial porin (voltage-dependent anion channel)	2737773741	3270731972	2603711978	2599492997	1987968173	2107296311
	4	236	gi|6321599|ref|NP_011675.1|	Nsr1	YGR159C	-	6	6	307.97	0.0767001	0.425054	Nucleolar protein that binds nuclear localization sequences	7.7866e+07	9.3207e+07	3.48824e+07	2.15723e+07	3.14229e+07	3.4547e+07
	4	237	gi|6322485|ref|NP_012559.1|	Bna1	YJR025C	-	4	4	289.27	0.0769247	0.343587	3-hydroxyanthranilic acid dioxygenase	5.93784e+07	1.95965e+07	2.78913e+07	1.73926e+07	6.5101e+06	1.28151e+07
	4	238	gi|6321832|ref|NP_011908.1|	Ncp1	YHR042W	+	8	8	317.51	0.0769975	0.458027	NADP-cytochrome P450 reductase	7.43392e+07	5.76163e+07	2.80971e+07	2.67814e+07	2.13906e+07	2.51364e+07
	4	239	gi|6325317|ref|NP_015385.1|	Aro7	YPR060C	-	4	4	154.91	0.077198	1.52023	Chorismate mutase	1.6353e+07	1.79791e+07	9.98109e+06	2.08164e+07	2.18965e+07	2.46534e+07
	4	240	gi|6324673|ref|NP_014742.1|	Ktr1	YOR099W	-	2	2	52.38	0.0774908	4.22463	Alpha-1,2-mannosyltransferase	142152	61327.6	1.21805e+06	1.48633e+06	1.604e+06	2.91512e+06
	4	241	gi|6324825|ref|NP_014894.1|	Tum1	YOR251C	-	5	5	184.77	0.0776926	1.53022	Rhodanese domain sulfur transferase	1.69309e+07	2.03663e+07	1.10331e+07	2.25436e+07	2.77231e+07	2.36891e+07
	4	242	gi|6324353|ref|NP_014423.1|	Sec12	YNR026C	-	3	2	149.87	0.0781295	2.64522	Guanine nucleotide exchange factor (GEF)	1.14747e+06	1.36886e+06	788259	4.66493e+06	2.63766e+06	1.43874e+06
	4	243	gi|6324683|ref|NP_014752.1|	Inp53	YOR109W	-	2	2	65.19	0.0781574	1.62018	Polyphosphatidylinositol phosphatase	2.70591e+06	2.42028e+06	2.89588e+06	5.10485e+06	4.99515e+06	2.89723e+06
	4	244	gi|6325179|ref|NP_015247.1|	Atp4	YPL078C	-	5	5	317.04	0.0787844	1.72077	Subunit b of the stator stalk of mitochondrial F1F0 ATP synthase	3.24806e+07	2.58125e+07	2.25574e+07	3.3258e+07	4.17332e+07	6.41343e+07
	4	245	gi|6323886|ref|NP_013957.1|	Rps10b	YMR230W	-	3	3	275.11	0.0797549	0.810469	Protein component of the small (40S) ribosomal subunit	2.65242e+08	2.52308e+08	312730716	2.377e+08	2.3783e+08	1.97386e+08
	4	246	gi|6320222|ref|NP_010302.1|	Gcv1	YDR019C	-	5	5	334.79	0.079762	3.80847	T subunit of the mitochondrial glycine decarboxylase complex	1.97494e+06	1.03905e+07	9.31593e+06	2.77074e+07	4.13087e+07	1.35566e+07
	4	247	gi|6325390|ref|NP_015458.1|	Spn1	YPR133C	-	6	6	279.37	0.079792	1.45065	Protein involved in RNA polymerase II transcription	9.32611e+06	1.06312e+07	1.58594e+07	1.77851e+07	1.86825e+07	1.54901e+07
	4	248	gi|6319625|ref|NP_009707.1|	Ara1	YBR149W	-	8	8	546.87	0.0800705	1.39975	NADP+ dependent arabinose dehydrogenase	101149271	1.47943e+08	9.94282e+07	1.39593e+08	1.76715e+08	1.71535e+08
	4	249	gi|6323755|ref|NP_013826.1|	Ilv2	YMR108W	-	14	14	693.12	0.0819002	0.695541	Acetolactate synthase	1.68154e+08	1.76044e+08	2.35433e+08	1.64282e+08	1.09376e+08	129500094
	4	250	gi|6322919|ref|NP_012992.1|	Ccp1	YKR066C	-	6	6	325.2	0.0819201	1.6933	Mitochondrial cytochrome-c peroxidase	2.38574e+07	2.22701e+07	2.92025e+07	6.02507e+07	3.54569e+07	3.18484e+07
	4	251	gi|6322055|ref|NP_012130.1|	Om45	YIL136W	-	5	5	315.59	0.0823224	0.43549	Mitochondrial outer membrane protein of unknown function	1.64709e+07	2.16992e+07	3.19334e+07	1.26036e+07	4.71643e+06	1.32094e+07
	4	252	gi|6319384|ref|NP_009466.1|	Rpl23a	YBL087C	-	8	8	742.94	0.0823254	0.720738	Ribosomal 60S subunit protein L23A	1111034811	1129496496	1375797612	1075372864	8.45959e+08	685092259
	4	253	gi|6324669|ref|NP_014738.1|	Rki1	YOR095C	-	4	4	215.51	0.0830842	0.567127	Ribose-5-phosphate ketol-isomerase	1.83174e+07	1.41611e+07	9.83218e+06	6.84688e+06	1.08077e+07	6.34091e+06
	4	254	gi|6321426|ref|NP_011503.1|	Erg4	YGL012W	-	2	2	99.17	0.0835131	2.32553	C-24(28) sterol reductase	8.63024e+06	2.35915e+06	2.36049e+06	7.97346e+06	1.12447e+07	1.18273e+07
	4	255	gi|6320369|ref|NP_010449.1|	Trm82	YDR165W	-	2	2	62.56	0.0843653	0.70576	Catalytic subunit of a tRNA methyltransferase complex	4.33651e+06	5.01896e+06	3.65581e+06	3.65958e+06	2.3806e+06	3.14265e+06
	4	256	gi|6321601|ref|NP_011678.1|	Tif4631	YGR162W	-	11	9	613.04	0.0847255	0.73081	Translation initiation factor eIF4G	3.88932e+07	4.63094e+07	4.09565e+07	3.87714e+07	2.44291e+07	2.89979e+07
	4	257	gi|6321517|ref|NP_011594.1|	Twf1	YGR080W	-	3	3	181.32	0.0853324	1.33575	Twinfilin	2.59558e+07	2.98679e+07	2.00465e+07	3.0601e+07	3.76618e+07	3.30812e+07
	4	258	gi|6324804|ref|NP_014873.1|	Wtm1	YOR230W	-	11	11	833.9	0.0856573	1.26042	Transcriptional modulator	2.63659e+08	2.29308e+08	1.89818e+08	3.12615e+08	2.76427e+08	2.71555e+08
	4	259	gi|6321653|ref|NP_011730.1|	Rps0a	YGR214W	-	7	7	451.14	0.0861775	0.70794	Ribosomal 40S subunit protein S0A	1758979784	1557013120	1141847257	9.30682e+08	1195557084	1029645972
	4	260	gi|6325013|ref|NP_015081.1|	Srp68	YPL243W	-	2	2	94.51	0.0869332	1.47216	Core component of the signal recognition particle (SRP) complex	5.09992e+06	7.32966e+06	8.67515e+06	9.94254e+06	9.04031e+06	1.20867e+07
	4	261	gi|6321816|ref|NP_011892.1|	Rpn1	YHR027C	+	7	7	562.28	0.0880507	0.582892	Non-ATPase base subunit of the 19S RP of the 26S proteasome	4.45687e+07	3.43059e+07	2.22218e+07	2.05292e+07	1.59572e+07	2.24419e+07
	4	262	gi|6319933|ref|NP_010014.1|	Ycr090c	YCR090C	-	2	2	76.19	0.0881198	0.436871	Putative protein of unknown function	2.11746e+06	4.53835e+06	3.20982e+06	1.39173e+06	719880	2.1984e+06
	4	263	gi|6320815|ref|NP_010894.1|	Tim9	YEL020W-A	-	2	2	114.41	0.0883036	0.714146	Essential protein of the mitochondrial intermembrane space	2.71471e+07	2.17472e+07	1.7782e+07	1.81024e+07	1.36986e+07	1.58156e+07
	4	264	gi|6324260|ref|NP_014330.1|	Rpl16b	YNL069C	-	6	4	370.93	0.0883072	0.753206	Ribosomal 60S subunit protein L16B	1.30205e+08	1.13246e+08	9.89693e+07	7.55359e+07	1.03967e+08	7.84103e+07
	4	265	gi|6324098|ref|NP_014168.1|	Pdr16	YNL231C	-	3	3	158.59	0.0885683	2.23972	Phosphatidylinositol transfer protein (PITP)	7.28518e+06	4.08401e+06	2.78541e+06	6.34367e+06	1.45442e+07	1.08145e+07
	4	266	gi|6322159|ref|NP_012234.1|	Ssm4	YIL030C	-	2	2	156.27	0.0892991	0.395257	Ubiquitin-protein ligase involved in ER-associated protein degradation	3.04204e+06	2.15528e+06	3.13515e+06	2.0554e+06	875300	362765
	4	267	gi|6320379|ref|NP_010459.1|	Hmo1	YDR174W	-	3	3	179.98	0.091001	1.7227	Chromatin associated high mobility group (HMG) family member	1.1234e+07	9.00247e+06	7.82983e+06	1.07526e+07	1.56283e+07	2.19688e+07
	4	268	gi|6324982|ref|NP_015050.1|;gi|6323983|ref|NP_014054.1|	Sam4	YPL273W	-	2	2	175.29	0.0921578	1.33925	S-adenosylmethionine-homocysteine methyltransferase	1.55062e+07	2.34276e+07	2.09552e+07	2.61029e+07	2.98539e+07	2.42496e+07
	4	269	gi|6319281|ref|NP_009364.1|	Rbg1	YAL036C	-	8	8	365.63	0.0934532	0.68084	Member of the DRG family of GTP-binding proteins	5.39593e+07	3.24886e+07	5.18126e+07	3.00587e+07	3.22316e+07	3.18429e+07
	4	270	gi|6324796|ref|NP_014865.1|	Odc2	YOR222W	-	2	2	94.97	0.0934779	1.60497	Mitochondrial inner membrane transporter	1.46469e+06	1.88989e+06	1.60861e+06	3.69151e+06	1.9869e+06	2.28735e+06
	4	271	gi|6323756|ref|NP_013827.1|	Myo5	YMR109W	-	9	6	490.43	0.0949363	1.42101	One of two type I myosin motors	1.5853e+07	1.61972e+07	9.97484e+06	1.79763e+07	2.23109e+07	1.94308e+07
	4	272	gi|6319456|ref|NP_009538.1|	Ach1	YBL015W	-	6	6	260.43	0.0950705	0.543964	Protein with CoA transferase activity	4.66312e+07	2.80018e+07	3.40571e+07	2.80756e+07	1.95599e+07	1.1488e+07
	4	273	gi|6322290|ref|NP_012364.1|	Yjl171c	YJL171C	-	3	3	151.89	0.0953874	0.50337	GPI-anchored cell wall protein of unknown function	5.09697e+07	4.67094e+07	5.1051e+07	4.58329e+07	1.31516e+07	1.58818e+07
	4	274	gi|6324938|ref|NP_015007.1|	Pre10	YOR362C	-	5	5	220.21	0.0957967	1.83013	Alpha 7 subunit of the 20S proteasome	2.86489e+07	3.46811e+07	1.22803e+07	4.83952e+07	4.50585e+07	4.49227e+07
	4	275	gi|6322228|ref|NP_012303.1|	Hyr1	YIR037W	-	2	2	112.17	0.095977	1.82378	Thiol peroxidase	7.35108e+06	1.64084e+07	1.49633e+07	2.9619e+07	1.77103e+07	2.32926e+07
	4	276	gi|6322785|ref|NP_012858.1|	Yet1	YKL065C	-	3	3	126.51	0.0959895	1.97228	Endoplasmic reticulum transmembrane protein	7.04332e+06	2.40775e+07	1.73247e+07	3.1655e+07	3.3356e+07	3.0537e+07
	4	277	gi|6322244|ref|NP_012318.1|	Ree1	YJL217W	-	5	5	307.85	0.0966138	0.572291	Cytoplasmic protein involved in the regulation of enolase (ENO1)	8.02023e+07	7.41148e+07	4.52796e+07	5.23873e+07	2.73079e+07	3.45322e+07
	4	278	gi|6324328|ref|NP_014398.1|	Cit1	YNR001C	-	12	12	843.25	0.0975951	1.25542	Citrate synthase	2.59834e+08	2.65166e+08	1.91842e+08	2.87381e+08	3.20366e+08	2.92194e+08
	4	279	gi|6324348|ref|NP_014418.1|	Ynr021w	YNR021W	-	5	5	248.93	0.0985335	1.08012	Putative protein of unknown function	2.72764e+07	2.8293e+07	2.79832e+07	3.17263e+07	3.02756e+07	2.82453e+07
	4	280	gi|6323037|ref|NP_013109.1|	Rlp24	YLR009W	-	2	2	96.96	0.098885	2.73072	Essential protein required for ribosomal large subunit biogenesis	2.44378e+06	3.40226e+06	1.87101e+06	4.84576e+06	1.25934e+07	3.63388e+06
	4	281	gi|6325360|ref|NP_015428.1|	Pre2	YPR103W	-	7	7	322.82	0.098999	1.25548	Beta 5 subunit of the 20S proteasome	4.74491e+07	6.34682e+07	5.87744e+07	7.84953e+07	6.30074e+07	7.15417e+07
	4	282	gi|6323238|ref|NP_013310.1|	Pnp1	YLR209C	-	4	4	294.86	0.09904	1.43172	Purine nucleoside phosphorylase	1.47391e+07	1.13553e+07	1.60565e+07	2.49219e+07	1.60265e+07	1.93996e+07
	4	283	gi|6320205|ref|NP_010285.1|	Yrb1	YDR002W	-	4	4	200.23	0.0995564	0.739712	Ran GTPase binding protein	6.04688e+07	5.57919e+07	3.97931e+07	3.69357e+07	4.16921e+07	3.68071e+07
	4	284	gi|6321787|ref|NP_011863.1|;gi|6322855|ref|NP_012928.1|	Osh7	YHR001W	+	2	2	66.56	0.0997821	0.297377	Oxysterol-binding protein	1.15132e+07	8.49246e+06	5.0836e+06	3.35705e+06	3.60206e+06	501855
	4	285	gi|6324739|ref|NP_014808.1|	Sey1	YOR165W	-	2	2	106.21	0.10006	2.39874	Dynamin-like GTPase that mediates homotypic ER fusion	538480	2.18296e+06	544091	3.62762e+06	1.90678e+06	2.29876e+06
	4	286	gi|6324946|ref|NP_015015.1|	Mrs6	YOR370C	-	3	3	143.72	0.100125	0.35258	Rab escort protein	4.61124e+06	3.27743e+06	3.71933e+06	3.31188e+06	495070	285797
	4	287	gi|6321523|ref|NP_011600.1|	Pil1	YGR086C	-	8	7	562.59	0.100282	0.784063	Eisosome core component	1.48908e+08	1.56363e+08	1.95138e+08	1.43853e+08	1.3684e+08	1.11659e+08
	4	288	gi|6319505|ref|NP_009587.1|	Rpl4a	YBR031W	-	16	2	1636.3	0.101187	0.545543	Ribosomal 60S subunit protein L4A	1.01751e+08	1.09043e+08	1.31485e+08	106952496	4.02781e+07	3.94973e+07
	4	289	gi|6325326|ref|NP_015394.1|	Spe3	YPR069C	-	13	13	778.86	0.102273	0.862735	Spermidine synthase	237914406	2.08068e+08	2.08322e+08	168679368	201973038	1.93839e+08
	4	290	gi|6323763|ref|NP_013834.1|	Asc1	YMR116C	-	20	19	1801.26	0.102558	0.80233	G-protein beta subunit and guanine dissociation inhibitor for Gpa2p	3097103816	3185818657	2609678002	2003840822	2454532505	2676427637
	4	291	gi|6322645|ref|NP_012718.1|	Eap1	YKL204W	-	3	3	188.78	0.103002	1.72587	eIF4E-associated protein, competes with eIF4G for binding to eIF4E	9.69834e+06	4.4127e+06	7.68912e+06	1.50877e+07	1.32093e+07	9.32721e+06
	4	292	gi|6324945|ref|NP_015014.1|	Rps12	YOR369C	-	6	6	302.06	0.103172	0.514184	Protein component of the small (40S) ribosomal subunit	1.57174e+08	1.25592e+08	2.99646e+08	1.23393e+08	7.93744e+07	9.66989e+07
	4	293	gi|6322934|ref|NP_013007.1|	Rpf2	YKR081C	-	4	4	172.97	0.10372	0.694894	Essential protein involved in rRNA maturation and ribosomal assembly	9.21975e+06	8.7093e+06	8.26258e+06	8.48598e+06	4.65239e+06	5.06204e+06
	4	294	gi|6320639|ref|NP_010718.1|	Cym1	YDR430C	-	2	2	125.97	0.104146	2.80401	Lysine-specific metalloprotease of the pitrilysin family	320444	503722	3.54042e+06	4.74043e+06	4.4819e+06	3.01601e+06
	4	295	gi|6322831|ref|NP_012904.1|	Mak11	YKL021C	-	2	2	60.35	0.105207	1.74708	Protein involved in an early step of 60S ribosomal subunit biogenesis	2.48808e+06	2.49224e+06	1.55434e+06	5.35878e+06	3.39022e+06	2.66758e+06
	4	296	gi|6322845|ref|NP_012918.1|	Cap1	YKL007W	-	3	3	239.89	0.105572	1.27585	Alpha subunit of the capping protein heterodimer (Cap1p and Cap2p)	2.37119e+07	2.92971e+07	2.12798e+07	3.62998e+07	2.96224e+07	2.88595e+07
	4	297	gi|6319931|ref|NP_010012.1|	Abp1	YCR088W	-	10	10	645.59	0.105648	0.595399	Actin-binding protein of the cortical actin cytoskeleton	1.0711e+08	1.06695e+08	119469396	9.28925e+07	3.59563e+07	6.95823e+07
	4	298	gi|6320973|ref|NP_011052.1|	Nsa2	YER126C	-	2	2	73.59	0.106457	1.99511	Protein constituent of 66S pre-ribosomal particles	1.70942e+06	2.58681e+06	2.49326e+06	2.45734e+06	4.92134e+06	6.16706e+06
	4	299	gi|6325140|ref|NP_015208.1|	Idi1	YPL117C	-	8	8	356.35	0.106726	1.22948	Isopentenyl diphosphate:dimethylallyl diphosphate isomerase	5.53025e+07	6.60156e+07	4.94798e+07	7.76037e+07	6.38652e+07	6.85234e+07
	4	300	gi|6321498|ref|NP_011575.1|	Ade6	YGR061C	-	20	20	1179.44	0.10714	0.766377	Formylglycinamidine-ribonucleotide (FGAM)-synthetase	2.08195e+08	1.80022e+08	1.38764e+08	135243576	1.27507e+08	1.41114e+08
	4	301	gi|6320362|ref|NP_010442.1|	Hom2	YDR158W	-	12	12	959.15	0.109231	0.727025	Aspartic beta semi-aldehyde dehydrogenase	3.42761e+08	3.31372e+08	3.66235e+08	3.25027e+08	1.83336e+08	2.4801e+08
	4	302	gi|6323356|ref|NP_013428.1|	Pex30	YLR324W	-	2	2	89.63	0.109733	0.596626	Peroxisomal integral membrane protein	3.42217e+06	4.43233e+06	3.84809e+06	3.55477e+06	2.06029e+06	1.36702e+06
	4	303	gi|6320013|ref|NP_010093.1|	Pph22	YDL188C	-	6	2	353.11	0.110183	1.72627	Catalytic subunit of protein phosphatase 2A (PP2A)	7.54168e+06	1.55936e+07	7.38456e+06	1.28841e+07	2.12877e+07	1.85137e+07
	4	304	gi|6323858|ref|NP_013929.1|	Erg2	YMR202W	-	4	4	433.94	0.110219	0.50331	C-8 sterol isomerase	171681871	1.38648e+08	1.84224e+08	1.54113e+08	3.94897e+07	5.53113e+07
	4	305	gi|6323717|ref|NP_013788.1|	Abf2	YMR072W	-	3	3	211.86	0.11157	2.20778	Mitochondrial DNA-binding protein	7.54498e+06	4.88416e+06	1.27421e+07	1.65241e+07	1.09131e+07	2.81354e+07
	4	306	gi|14318518|ref|NP_116651.1|	Vtc2	YFL004W	-	3	3	131.66	0.111911	1.45185	Subunit of vacuolar transporter chaperone (VTC) complex	3.41095e+06	3.00084e+06	5.22605e+06	5.48764e+06	6.64058e+06	4.76814e+06
	4	307	gi|6320635|ref|NP_010715.1|	Rpn9	YDR427W	-	6	5	403.88	0.111988	1.38445	Non-ATPase regulatory subunit of the 26S proteasome	4.6444e+07	3.79677e+07	3.3811e+07	6.90234e+07	4.74788e+07	4.71711e+07
	4	308	gi|6322393|ref|NP_012467.1|	Yjl068c	YJL068C	-	3	3	124.36	0.113129	1.52272	Esterase that can function as an S-formylglutathione hydrolase	1.9697e+07	1.68116e+07	1.95762e+07	3.91103e+07	2.09523e+07	2.53392e+07
	4	309	gi|6323657|ref|NP_013728.1|	Erg5	YMR015C	-	5	5	131.06	0.113419	1.79179	C-22 sterol desaturase	4.34365e+06	4.96545e+06	2.36515e+06	9.60905e+06	6.18915e+06	5.11957e+06
	4	310	gi|6323960|ref|NP_014031.1|	Yme2	YMR302C	-	2	2	49.23	0.113767	2.80881	Integral inner mitochondrial membrane protein	1.4374e+06	1.02893e+06	197422	1.89066e+06	3.42762e+06	2.16371e+06
	4	311	gi|42759861|ref|NP_012891.2|	Ykl033w-a	YKL033W-A	-	2	2	117.66	0.115167	2.09045	Putative protein of unknown function	1.28957e+06	4.10337e+06	2.4184e+06	7.26939e+06	3.46964e+06	5.59016e+06
	4	312	gi|6322564|ref|NP_012638.1|	Sod1	YJR104C	-	7	7	667	0.116082	0.904582	Cytosolic copper-zinc superoxide dismutase	4.1921e+08	4.24163e+08	4.1972e+08	3.89378e+08	3.44206e+08	4.08986e+08
	4	313	gi|6324702|ref|NP_014771.1|	Ade2	YOR128C	-	8	8	465.89	0.116113	1.20164	Phosphoribosylaminoimidazole carboxylase	2.61673e+07	1.96672e+07	1.97403e+07	2.5404e+07	2.70342e+07	2.63591e+07
	4	314	gi|6322148|ref|NP_012223.1|	Gvp36	YIL041W	-	13	13	707.91	0.117309	1.2422	BAR domain protein that localizes to early and late Golgi vesicles	2.45792e+08	1.74152e+08	2.0399e+08	271972756	2.31981e+08	2.71096e+08
	4	315	gi|6320835|ref|NP_010914.1|	Wbp1	YEL002C	-	6	6	356.45	0.118256	1.52983	Beta subunit of the oligosaccharyl transferase glycoprotein complex	6.70108e+07	6.07006e+07	4.14578e+07	6.21935e+07	1.03182e+08	9.34248e+07
	4	316	gi|6322537|ref|NP_012611.1|	Mir1	YJR077C	-	8	8	452.03	0.122041	1.29451	Mitochondrial phosphate carrier	4.1099e+08	4.01427e+08	2.79646e+08	5.26936e+08	4.51893e+08	4.34858e+08
	4	317	gi|6324601|ref|NP_014670.1|	Sti1	YOR027W	-	33	33	2536.93	0.123127	0.864549	Hsp90 cochaperone	1960437771	2017792724	2004376604	1962277281	1501824391	1708152948
	4	318	gi|14318532|ref|NP_116665.1|	Ubp6	YFR010W	-	8	8	477.82	0.123732	1.36435	Ubiquitin-specific protease	2.31242e+07	2.77838e+07	2.15519e+07	4.04423e+07	3.29473e+07	2.54713e+07
	4	319	gi|6320607|ref|NP_010687.1|	Hpt1	YDR399W	-	5	5	232.25	0.124878	1.93113	Dimeric hypoxanthine-guanine phosphoribosyltransferase	6.2873e+06	6.57606e+06	2.05918e+07	1.61329e+07	2.624e+07	2.22334e+07
	4	320	gi|6320444|ref|NP_010524.1|	Sec26	YDR238C	-	14	13	830.36	0.125141	1.27285	Essential beta-coat protein of the COPI coatomer	4.79666e+07	4.9299e+07	3.40261e+07	6.13161e+07	5.4522e+07	5.12763e+07
	4	321	gi|6325439|ref|NP_015507.1|	Sec23	YPR181C	-	16	16	1188.09	0.125162	1.16952	GTPase-activating protein, stimulates the GTPase activity of Sar1p	2.40183e+08	2.76828e+08	2.48135e+08	3.38814e+08	2.83491e+08	2.72543e+08
	4	322	gi|6324155|ref|NP_014224.1|	Nop13	YNL175C	-	2	2	102.51	0.125211	0.358726	Nucleolar protein found in preribosomal complexes	4.24184e+06	6.39481e+06	1.83041e+06	1.3238e+06	2.52379e+06	624676
	4	323	gi|6321360|ref|NP_011437.1|	Dbp3	YGL078C	-	3	2	216.34	0.127826	0.373338	RNA-Dependent ATPase, member of DExD/H-box family	1.5035e+07	1.70006e+07	5.01734e+06	2.37044e+06	5.28853e+06	6.17431e+06
	4	324	gi|6323135|ref|NP_013207.1|	Mdn1	YLR106C	-	2	2	82.82	0.127895	0.414702	Huge dynein-related AAA-type ATPase (midasin)	3.39264e+06	2.1747e+06	2.25265e+06	1.55955e+06	279356	1.40405e+06
	4	325	gi|14318562|ref|NP_116695.1|	Rsc8	YFR037C	-	5	5	208.05	0.128287	0.565629	Component of the RSC chromatin remodeling complex	1.48296e+07	1.61932e+07	7.22305e+06	8.56231e+06	6.64154e+06	6.42914e+06
	4	326	gi|6323897|ref|NP_013968.1|	Yhm2	YMR241W	-	4	4	321.38	0.128592	1.2805	Citrate and oxoglutarate carrier protein	3.0187e+07	4.43623e+07	2.83457e+07	4.41224e+07	4.3884e+07	4.3751e+07
	4	327	gi|6325418|ref|NP_015486.1|	Gph1	YPR160W	-	4	4	230.32	0.130068	0.666027	Glycogen phosphorylase required for the mobilization of glycogen	2.08131e+07	1.28747e+07	1.27082e+07	1.03924e+07	1.25164e+07	7.99219e+06
	4	328	gi|6323002|ref|NP_013074.1|	Hsp104	YLL026W	-	42	40	2627.1	0.130863	0.823311	Disaggregase	1557192539	1338096352	1205179800	1265065047	9.92383e+08	1118510873
	4	329	gi|6320742|ref|NP_010822.1|	Hsp31	YDR533C	-	2	2	160.8	0.131019	3.24642	Methylglyoxalase that converts methylglyoxal to D-lactate	5.7398e+06	261630	1.17386e+06	3.98992e+06	1.05099e+07	8.79421e+06
	4	330	gi|6323779|ref|NP_013850.1|	Rrb1	YMR131C	-	6	6	255.23	0.131241	0.769027	Nuclear protein involved in early steps of ribosome biogenesis	2.83916e+07	3.16926e+07	2.05481e+07	2.06808e+07	2.08126e+07	2.05151e+07
	4	331	gi|6324016|ref|NP_014086.1|	Ynl313c	YNL313C	-	2	2	82.79	0.131585	0.718454	Essential conserved protein with a role in cell wall integrity	4.44224e+06	3.31006e+06	2.68026e+06	2.8844e+06	2.19774e+06	2.41318e+06
	4	332	gi|6321002|ref|NP_011081.1|	Oxa1	YER154W	-	2	2	100.62	0.131645	1.56877	Mitochondrial inner membrane insertase	4.26905e+06	4.2285e+06	2.02084e+06	4.93966e+06	6.51725e+06	5.04407e+06
	4	333	gi|6323583|ref|NP_013655.1|	Cmp2	YML057W	-	2	2	47.03	0.133529	3.81938	Calcineurin A	1.34769e+06	928894	224252	2.00281e+06	1.29691e+06	6.25192e+06
	4	334	gi|6323712|ref|NP_013783.1|	Ubx4	YMR067C	-	3	3	118.26	0.133936	0.73066	UBX domain-containing protein that interacts with Cdc48p	1.38186e+07	1.33978e+07	1.41437e+07	1.34436e+07	7.09411e+06	9.68246e+06
	4	335	gi|6319930|ref|NP_010011.1|	Ycr087c-a	YCR087C-A	-	2	2	81.85	0.133967	0.308536	Putative protein of unknown function	1.84895e+07	1.03407e+07	1.37745e+07	7.64143e+06	467582	5.03606e+06
	4	336	gi|73858744|ref|NP_001027534.1|	Yil156w-b	YIL156W-B	-	2	2	129.26	0.134294	1.44891	Putative protein of unknown function	1.64916e+07	1.73972e+07	9.11933e+06	1.90987e+07	1.97135e+07	2.35027e+07
	4	337	gi|6319439|ref|NP_009521.1|	Hek2	YBL032W	-	3	3	134.66	0.134521	1.63984	RNA binding protein involved in asymmetric localization of ASH1 mRNA	6.65636e+06	9.5361e+06	3.53737e+06	1.16236e+07	9.00879e+06	1.17213e+07
	4	338	gi|6319483|ref|NP_009565.1|;gi|6325145|ref|NP_015213.1|	Ipp1	YBR011C	-	18	18	1688.89	0.134569	0.758112	Cytoplasmic inorganic pyrophosphatase (PPase)	8.69261e+08	1094890547	1346417444	8.65065e+08	7.35591e+08	9.09127e+08
	4	339	gi|9755337|ref|NP_013194.2|	Nyv1	YLR093C	-	2	2	82.49	0.134787	2.49186	v-SNARE component of the vacuolar SNARE complex	285331	1.57889e+06	2.48332e+06	3.3049e+06	4.18463e+06	3.34396e+06
	4	340	gi|6319303|ref|NP_009386.1|	Tpd3	YAL016W	-	3	3	149.29	0.134853	1.39243	Regulatory subunit A of the heterotrimeric PP2A complex	9.54362e+06	1.349e+07	8.329e+06	1.43484e+07	1.18654e+07	1.74566e+07
	4	341	gi|6320500|ref|NP_010580.1|	Dpl1	YDR294C	-	6	6	301.32	0.135622	1.93404	Dihydrosphingosine phosphate lyase	4.03878e+06	1.81566e+07	1.16278e+07	2.09112e+07	2.24798e+07	2.20243e+07
	4	342	gi|6324893|ref|NP_014962.1|	Faa1	YOR317W	-	17	17	956.03	0.135952	1.23647	Long chain fatty acyl-CoA synthetase	264100831	256684769	2.50231e+08	3.88708e+08	2.80987e+08	2.83643e+08
	4	343	gi|37362679|ref|NP_013300.2|	Pba1	YLR199C	-	3	3	114.11	0.136086	1.66632	Protein involved in 20S proteasome assembly	7.41974e+06	4.00081e+06	3.39432e+06	9.58148e+06	5.718e+06	9.38685e+06
	4	344	gi|6320087|ref|NP_010167.1|	Nup84	YDL116W	-	2	2	121.49	0.136635	2.09401	Subunit of the Nup84p subcomplex of the nuclear pore complex (NPC)	2.09444e+06	419878	1.43447e+06	2.95047e+06	3.12912e+06	2.1892e+06
	4	345	gi|6319986|ref|NP_010066.1|	Gdh2	YDL215C	-	11	10	543.93	0.136911	0.632174	NAD(+)-dependent glutamate dehydrogenase	3.31339e+07	3.582e+07	5.23785e+07	3.78484e+07	1.88544e+07	2.00004e+07
	4	346	gi|6320602|ref|NP_010682.1|	Rpt3	YDR394W	-	9	8	395.21	0.137121	1.52719	ATPase of the 19S regulatory particle of the 26S proteasome	2.42393e+07	2.27752e+07	1.87073e+07	3.55997e+07	4.26966e+07	2.2073e+07
	4	347	gi|6319426|ref|NP_009508.1|	Cor1	YBL045C	-	18	17	1288.18	0.137133	1.38486	Core subunit of the ubiquinol-cytochrome c reductase complex	2.6468e+08	2.56043e+08	1.45641e+08	3.13442e+08	3.00656e+08	3.08725e+08
	4	348	gi|6323129|ref|NP_013201.1|	Erg27	YLR100W	-	6	6	294.54	0.13783	0.723067	3-keto sterol reductase	6.95854e+07	6.25359e+07	5.97562e+07	5.32533e+07	3.08712e+07	5.46158e+07
	4	349	gi|6321531|ref|NP_011608.1|	Vas1	YGR094W	-	30	29	1790.77	0.137985	0.85124	Mitochondrial and cytoplasmic valyl-tRNA synthetase	319384296	2.83767e+08	2.80235e+08	2.91393e+08	2.25802e+08	2.34779e+08
	4	350	gi|6324321|ref|NP_014391.1|	Sis1	YNL007C	-	11	11	860.99	0.138142	0.796094	Type II HSP40 co-chaperone that interacts with the HSP70 protein Ssa1p	4.3807e+08	5.01095e+08	5.57142e+08	484975114	3.47081e+08	3.59145e+08
	4	351	gi|6325199|ref|NP_015267.1|	Pdr12	YPL058C	-	4	3	138.17	0.139028	0.378967	Plasma membrane ATP-binding cassette (ABC) transporter	3.74928e+06	1.68628e+06	4.34135e+06	2.9956e+06	416524	293007
	4	352	gi|6320531|ref|NP_010611.1|	Utp4	YDR324C	-	8	7	453.77	0.139314	0.728785	Subunit of U3-containing 90S preribosome and SSU processome complexes	2.47314e+07	1.91031e+07	1.44484e+07	1.31964e+07	1.4984e+07	1.42954e+07
	4	353	gi|6323635|ref|NP_013706.1|	Erg6	YML008C	-	15	15	1006.37	0.139572	1.31458	Delta(24)-sterol C-methyltransferase	1.56315e+08	2.46436e+08	2.36193e+08	2.85131e+08	3.06161e+08	2.4865e+08
	4	354	gi|6323571|ref|NP_013642.1|	Pob3	YML069W	-	6	6	567.66	0.139629	1.43832	Subunit of the heterodimeric FACT complex (Spt16p-Pob3p)	6.4659e+07	4.15513e+07	3.02656e+07	6.17726e+07	6.43324e+07	7.0191e+07
	4	355	gi|10383811|ref|NP_010017.2|	Cdc39	YCR093W	-	2	2	40.95	0.140536	0.720072	Component of the CCR4-NOT1 core complex	1.80313e+07	1.374e+07	1.18597e+07	1.33868e+07	9.22507e+06	8.80562e+06
	4	356	gi|6319378|ref|NP_009460.1|	Rpl32	YBL092W	-	3	3	262.54	0.141191	0.658235	Ribosomal 60S subunit protein L32	3.48494e+08	319296544	198292882	2.45141e+08	1.68525e+08	1.5642e+08
	4	357	gi|6319587|ref|NP_009669.1|	Ysa1	YBR111C	-	2	2	123.13	0.141272	1.21439	Nudix hydrolase family member with ADP-ribose pyrophosphatase activity	2.07149e+07	2.83738e+07	2.69293e+07	2.78575e+07	3.30711e+07	3.13868e+07
	4	358	gi|6324211|ref|NP_014281.1|	Dcp2	YNL118C	-	2	2	83.61	0.141524	0.307808	Catalytic subunit of the Dcp1p-Dcp2p decapping enzyme complex	2.43516e+06	934957	835759	1.17318e+06	22595.4	98824.4
	4	359	gi|44829555|ref|NP_013996.2|	Tma23	YMR269W	-	2	2	73.47	0.142008	1.59954	Nucleolar protein implicated in ribosome biogenesis	3.70138e+06	3.72263e+06	1.52448e+06	4.85303e+06	5.04134e+06	4.41912e+06
	4	360	gi|6322707|ref|NP_012780.1|	Mrp8	YKL142W	-	5	5	270.96	0.142331	1.37357	Protein of unknown function	2.19779e+07	2.3168e+07	1.79573e+07	3.77667e+07	2.51088e+07	2.3801e+07
	4	361	gi|6320464|ref|NP_010544.1|	Hsp78	YDR258C	-	16	16	877.53	0.142357	1.16925	Oligomeric mitochondrial matrix chaperone	1.20601e+08	1.17031e+08	1.3892e+08	1.64303e+08	145431651	1.30548e+08
	4	362	gi|6324541|ref|NP_014610.1|	Opi10	YOL032W	-	2	2	101.54	0.142847	3.22318	Protein with a possible role in phospholipid biosynthesis	268597	37280.9	1.77511e+06	2.17492e+06	1.31822e+06	3.21426e+06
	4	363	gi|6324844|ref|NP_014913.1|	Vph1	YOR270C	-	14	14	958.45	0.14313	0.764529	Subunit a of vacuolar-ATPase V0 domain	162135512	171692862	2.06291e+08	1.77408e+08	1.20742e+08	1.14787e+08
	4	364	gi|6325365|ref|NP_015433.1|	Rpn7	YPR108W	-	4	3	165.69	0.14355	2.07065	Essential non-ATPase regulatory subunit of the 26S proteasome	5.10077e+06	1.42288e+07	3.08493e+06	2.20979e+07	1.21894e+07	1.21253e+07
	4	365	gi|6323510|ref|NP_013581.1|	Pga3	YML125C	-	3	3	169.18	0.146712	1.49837	Putative cytochrome b5 reductase, localized to the plasma membrane	2.80166e+07	2.14998e+07	1.31366e+07	3.79853e+07	2.87319e+07	2.71603e+07
	4	366	gi|6320303|ref|NP_010383.1|	Grx3	YDR098C	-	2	2	69.19	0.149859	1.97473	Glutathione-dependent oxidoreductase	1.09252e+07	2.99173e+07	5.85324e+06	2.26218e+07	3.71572e+07	3.24324e+07
	4	367	gi|82795247|ref|NP_010666.2|	Lsm6	YDR378C	-	3	3	141.97	0.151746	0.606324	Lsm (Like Sm) protein	9.84621e+06	6.42637e+06	4.32756e+06	3.41009e+06	4.37722e+06	4.70305e+06
	4	368	gi|6322458|ref|NP_012532.1|	Ost1	YJL002C	-	2	2	126.63	0.151969	1.49195	Alpha subunit of the oligosaccharyltransferase complex of the ER lumen	1.06679e+07	8.8975e+06	1.33887e+07	1.11731e+07	2.04745e+07	1.75181e+07
	4	369	gi|6324595|ref|NP_014664.1|	Yor021c	YOR021C	-	3	3	188.56	0.1524	0.853197	SPOUT methyltransferase	3.17285e+07	2.91531e+07	2.43901e+07	2.62184e+07	2.36103e+07	2.29248e+07
	4	370	gi|6322138|ref|NP_012213.1|	Mmf1	YIL051C	-	6	5	409.21	0.153235	1.33078	Mitochondrial protein required for transamination of isoleucine	1.28889e+08	1.80726e+08	2.31726e+08	2.23856e+08	2.63743e+08	2.32806e+08
	4	371	gi|6324615|ref|NP_014685.1|	Cue5	YOR042W	-	2	2	66.69	0.154576	3.29569	Ubiquitin-binding protein	24115.1	2.42403e+06	307501	1.98797e+06	4.64597e+06	2.44784e+06
	4	372	gi|6324215|ref|NP_014286.1|	Rpc19	YNL113W	-	3	3	282.66	0.154826	0.813688	RNA polymerase subunit AC19	3.73392e+07	3.1908e+07	3.38526e+07	3.44658e+07	2.60366e+07	2.33887e+07
	4	373	gi|6321369|ref|NP_011447.1|	Mnp1	YGL068W	-	2	2	102.83	0.155244	1.41595	Protein associated with the mitochondrial nucleoid	5.64329e+06	7.62689e+06	1.22789e+07	1.21186e+07	1.2626e+07	1.14316e+07
	4	374	gi|6322119|ref|NP_012194.1|	Mam33	YIL070C	-	2	2	93.6	0.155491	0.674746	Acidic protein of the mitochondrial matrix	1.12064e+07	1.09628e+07	1.25651e+07	1.22298e+07	5.91135e+06	5.29566e+06
	4	375	gi|6322901|ref|NP_012974.1|	Nap1	YKR048C	-	6	6	366.7	0.15641	1.21319	Histone chaperone	1.94097e+08	1.43196e+08	1.69042e+08	2.2864e+08	1.79435e+08	2.06207e+08
	4	376	gi|6324113|ref|NP_014183.1|	Grf1	YNL216W	-	2	2	43.74	0.15696	2.07673	Essential DNA-binding transcription regulator that binds many loci	2.19733e+06	1.53794e+06	7.41716e+06	4.90126e+06	1.08137e+07	7.44571e+06
	4	377	gi|6321429|ref|NP_011506.1|	Leu1	YGL009C	-	5	3	216.14	0.15717	1.62296	Isopropylmalate isomerase	1.55676e+07	6.35e+06	8.24828e+06	1.82509e+07	1.17199e+07	1.89874e+07
	4	378	gi|6324557|ref|NP_014626.1|	Cmk2	YOL016C	-	2	2	79.85	0.157301	1.87062	Calmodulin-dependent protein kinase	2.71824e+06	3.22613e+06	857722	5.36763e+06	3.58893e+06	3.7676e+06
	4	379	gi|6319488|ref|NP_009570.1|	Grx7	YBR014C	-	2	2	96.73	0.158549	1.6032	Cis-golgi localized monothiol glutaredoxin	1.94202e+06	4.33234e+06	1.36934e+06	3.91913e+06	4.04703e+06	4.28822e+06
	4	380	gi|6324761|ref|NP_014830.1|	Tuf1	YOR187W	-	12	12	786.21	0.159997	1.27031	Mitochondrial translation elongation factor Tu	9.30003e+07	1.27078e+08	9.85469e+07	162360739	1.16876e+08	1.25518e+08
	4	381	gi|6324497|ref|NP_014566.1|	Mdm20	YOL076W	-	2	2	70.19	0.1603	2.87274	Non-catalytic subunit of the NatB N-terminal acetyltransferase	321398	1.65533e+06	35257.1	2.67646e+06	1.62759e+06	1.47585e+06
	4	382	gi|14318479|ref|NP_116614.1|;IPI:CON_00698900.1|SWISS-PROT:P60712	Act1	YFL039C	-	25	25	2683.14	0.16046	1.27754	Actin	2653130380	3659434082	2987008597	4794822289	3368833726	3716929252
	4	383	gi|6322756|ref|NP_012829.1|	Yju3	YKL094W	-	4	4	150.43	0.161522	1.65506	Monoglyceride lipase (MGL)	7.73339e+06	8.56e+06	3.5657e+06	1.41091e+07	8.1261e+06	1.06328e+07
	4	384	gi|6321519|ref|NP_011596.1|	Tom20	YGR082W	-	3	3	129.93	0.161547	1.17873	Component of the TOM (translocase of outer membrane) complex	5.54298e+06	4.72311e+06	5.06981e+06	6.29426e+06	6.67399e+06	5.10861e+06
	4	385	gi|6320824|ref|NP_010903.1|	Vac8	YEL013W	-	8	8	625.17	0.161668	1.39696	Phosphorylated and palmitoylated vacuolar membrane protein	3.50319e+07	4.47278e+07	3.90865e+07	5.95507e+07	6.76597e+07	3.88135e+07
	4	386	gi|6322075|ref|NP_012150.1|	His5	YIL116W	-	6	6	306.79	0.161737	1.21792	Histidinol-phosphate aminotransferase	4.20481e+07	3.25893e+07	3.90824e+07	5.13827e+07	3.87835e+07	4.83351e+07
	4	387	gi|6320106|ref|NP_010186.1|	Rpn6	YDL097C	-	9	9	574.19	0.161869	1.73332	Essential, non-ATPase regulatory subunit of the 26S proteasome lid	4.19275e+07	2.1898e+07	5.16538e+07	9.63383e+07	5.09393e+07	5.28846e+07
	4	388	gi|6322853|ref|NP_012926.1|	Vps1	YKR001C	-	13	13	727.75	0.162329	1.44885	Dynamin-like GTPase required for vacuolar sorting	9.29217e+07	6.62658e+07	1.34285e+08	1.75363e+08	1.25373e+08	1.24462e+08
	4	389	gi|144228166|ref|NP_009396.2|	Ssa1	YAL005C	-	54	15	6014.06	0.162355	0.802408	ATPase involved in protein folding and NLS-directed nuclear transport	3890157043	4145736770	4429369848	3611084654	3868267081	2522871068
	4	390	gi|6324857|ref|NP_014926.1|	Yor283w	YOR283W	-	6	6	331.24	0.1624	0.464137	Phosphatase with a broad substrate specificity	1.03316e+07	4.16077e+06	1.11501e+07	6.44284e+06	3.45668e+06	2.00213e+06
	4	391	gi|14318481|ref|NP_116616.1|	Tub2	YFL037W	-	15	15	933.98	0.16245	1.31369	Beta-tubulin	2.45196e+08	4.17718e+08	3.84499e+08	5.04977e+08	4.2635e+08	4.44648e+08
	4	392	gi|14318524|ref|NP_116657.1|	Nic96	YFR002W	-	4	3	114.59	0.162521	2.22835	Linker nucleoporin component of the nuclear pore complex (NPC)	464025	5.56818e+06	1.07582e+06	3.49528e+06	5.95101e+06	6.39288e+06
	4	393	gi|6323864|ref|NP_013935.1|	Erg12	YMR208W	-	3	3	151.72	0.163051	0.496949	Mevalonate kinase	2.47802e+07	1.19362e+07	1.20717e+07	1.52354e+07	5.09824e+06	3.91155e+06
	4	394	gi|6322701|ref|NP_012774.1|;gi|6322416|ref|NP_012490.1|	Sdh1	YKL148C	-	7	7	514.97	0.163736	0.64567	Flavoprotein subunit of succinate dehydrogenase	5.93332e+07	5.68569e+07	4.08546e+07	4.13082e+07	1.89586e+07	4.11323e+07
	4	395	gi|6320788|ref|NP_010867.1|	Yel047c	YEL047C	-	10	10	547.18	0.163813	1.17525	Soluble fumarate reductase	1.24497e+08	1.29224e+08	1.25466e+08	133462303	1.36071e+08	1.76107e+08
	4	396	gi|6325220|ref|NP_015288.1|	Egd1	YPL037C	-	3	3	289.33	0.164042	0.790364	Subunit beta1 of the nascent polypeptide-associated complex (NAC)	8.85909e+07	1.16746e+08	7.52194e+07	7.38865e+07	7.48735e+07	7.29815e+07
	4	397	gi|6322794|ref|NP_012867.1|	Tma19	YKL056C	-	8	8	692.04	0.164267	0.829107	Protein that associates with ribosomes	1036669891	1031034125	8.77267e+08	9.72819e+08	6.90084e+08	7.78794e+08
	4	398	gi|6322213|ref|NP_012288.1|	Sec11	YIR022W	-	3	3	154.38	0.165351	1.40952	18kDa catalytic subunit of the Signal Peptidase Complex (SPC)	4.86966e+06	6.14069e+06	5.08684e+06	9.37404e+06	5.23835e+06	8.07696e+06
	4	399	gi|6320504|ref|NP_010584.1|	Atp5	YDR298C	-	8	8	697.89	0.166813	1.47193	Subunit 5 of the stator stalk of mitochondrial F1F0 ATP synthase	5.64454e+07	6.85955e+07	1.19441e+08	1.47875e+08	1.11081e+08	1.00903e+08
	4	400	gi|6319500|ref|NP_009582.1|	Etr1	YBR026C	-	6	6	352.78	0.16687	0.723404	2-enoyl thioester reductase	3.91857e+07	4.82044e+07	4.76706e+07	4.39419e+07	2.18341e+07	3.19274e+07
	4	401	gi|6322381|ref|NP_012455.1|	Scp160	YJL080C	-	26	26	1381.41	0.168622	0.910202	Essential RNA-binding G protein effector of mating response pathway	2.64598e+08	2.43072e+08	2.26623e+08	237609124	2.14715e+08	2.1603e+08
	4	402	gi|6325406|ref|NP_015474.1|	Ypr148c	YPR148C	-	2	2	93.18	0.169461	1.52481	Protein of unknown function	1.09083e+07	1.08699e+07	4.9442e+06	1.6292e+07	1.14329e+07	1.30216e+07
	4	403	gi|6324474|ref|NP_014543.1|	Yol098c	YOL098C	-	2	2	57.91	0.1715	3.47907	Putative metalloprotease	24291.6	579170	1.92591e+06	1.829e+06	2.55522e+06	4.41565e+06
	4	404	gi|6320420|ref|NP_010500.1|	Aha1	YDR214W	-	14	14	746.9	0.17388	0.812557	Co-chaperone that binds Hsp82p and activates its ATPase activity	3.01544e+08	3.27279e+08	3.17473e+08	2.95146e+08	193265302	2.80507e+08
	4	405	gi|6324514|ref|NP_014583.1|	Arg1	YOL058W	-	4	4	186.99	0.174141	0.770538	Arginosuccinate synthetase	9.27247e+06	1.19499e+07	8.78004e+06	9.7659e+06	6.24698e+06	7.10514e+06
	4	406	gi|6322811|ref|NP_012884.1|	Nfu1	YKL040C	-	4	4	265.17	0.174475	0.687382	Protein involved in iron metabolism in mitochondria	1.8619e+07	1.13733e+07	1.18171e+07	1.29446e+07	7.75503e+06	8.0395e+06
	4	407	gi|37362659|ref|NP_011932.2|	Rrp3	YHR065C	+	8	7	412.58	0.17492	0.612745	Protein involved in rRNA processing	2.73961e+07	3.63519e+07	1.55434e+07	1.44943e+07	1.94196e+07	1.46714e+07
	4	408	gi|6319420|ref|NP_009502.1|	Pin4	YBL051C	-	3	3	233.84	0.175968	0.871029	Protein involved in G2/M phase progression and response to DNA damage	2.17292e+07	2.21408e+07	1.77401e+07	1.93958e+07	1.72306e+07	1.70378e+07
	4	409	gi|6320041|ref|NP_010121.1|	Dhh1	YDL160C	-	8	8	418.45	0.17612	1.10731	Cytoplasmic DExD/H-box helicase, stimulates mRNA decapping	5.07289e+07	5.86951e+07	4.71482e+07	5.76544e+07	5.72942e+07	5.84249e+07
	4	410	gi|6320603|ref|NP_010683.1|	Sxm1	YDR395W	-	3	2	127.8	0.176151	1.7535	Nuclear transport factor (karyopherin)	1.78887e+06	2.59963e+06	1.08069e+06	4.80848e+06	2.43705e+06	2.34467e+06
	4	411	gi|6325367|ref|NP_015435.1|	Rpc40	YPR110C	-	5	5	304.64	0.176664	1.23184	RNA polymerase subunit AC40	5.04792e+07	5.48513e+07	3.50028e+07	5.78951e+07	5.84004e+07	5.6573e+07
	4	412	gi|6320619|ref|NP_010699.1|	Dfm1	YDR411C	-	2	2	106.07	0.177114	1.88386	Endoplasmic reticulum (ER) localized protein	1.42474e+06	3.82555e+06	6.29556e+06	9.89059e+06	5.51236e+06	6.34783e+06
	4	413	gi|6324318|ref|NP_014388.1|	Ynl010w	YNL010W	-	9	9	680.29	0.177598	0.758351	Putative protein of unknown function	1.26146e+08	1.41758e+08	9.82419e+07	9.35011e+07	7.09832e+07	1.13183e+08
	4	414	gi|6322434|ref|NP_012508.1|	Rnr2	YJL026W	-	12	12	925.71	0.178317	1.14471	Ribonucleotide-diphosphate reductase (RNR), small subunit	1.65435e+08	1.60349e+08	1.57956e+08	1.74862e+08	2.13671e+08	1.65211e+08
	4	415	gi|6325343|ref|NP_015411.1|	Sua7	YPR086W	-	4	4	191.22	0.180272	0.671873	Transcription factor TFIIB	9.93266e+06	9.59044e+06	1.09389e+07	1.11963e+07	5.08248e+06	4.18787e+06
	4	416	gi|6324791|ref|NP_014860.1|	Rfc1	YOR217W	-	2	2	84.75	0.180451	1.2019	Subunit of heteropentameric Replication factor C (RF-C)	2.88504e+06	2.19509e+06	2.52797e+06	3.42645e+06	3.11994e+06	2.59777e+06
	4	417	gi|6324195|ref|NP_014265.1|	Ynl134c	YNL134C	-	3	3	156.26	0.180754	2.20097	Protein of unknown function	3.03897e+06	2.44718e+07	2.36743e+07	37276691	4.35372e+07	3.18431e+07
	4	418	gi|6323644|ref|NP_013715.1|	Mic17(Mix17)	YMR002W	-	2	2	113.64	0.182216	0.590858	Mic17(Mix17)	4.35094e+07	3.83819e+07	5.40182e+07	1.10787e+07	2.60769e+07	4.31476e+07
	4	419	gi|6324042|ref|NP_014112.1|	Sec21	YNL287W	-	12	12	696.97	0.182496	1.3957	Gamma subunit of coatomer	5.37584e+07	3.35655e+07	3.29802e+07	5.50952e+07	6.9697e+07	4.31158e+07
	4	420	gi|6325386|ref|NP_015454.1|	Scd6	YPR129W	-	5	5	272.3	0.182576	1.37539	Repressor of translation initiation	1.65667e+07	1.04291e+07	8.83911e+06	1.40719e+07	1.98065e+07	1.54086e+07
	4	421	gi|6322796|ref|NP_012869.1|	Def1	YKL054C	-	2	2	152.18	0.182814	0.457662	RNAPII degradation factor	8.13776e+07	9.24699e+07	3.12073e+07	3.91051e+07	1.41854e+07	4.05554e+07
	4	422	gi|6322777|ref|NP_012850.1|	Lhs1	YKL073W	-	2	2	126.27	0.184353	0.522614	Molecular chaperone of the endoplasmic reticulum lumen	4.18594e+06	3.48278e+06	3.5244e+06	3.87475e+06	479398	1.49552e+06
	4	423	gi|6320576|ref|NP_010656.1|;gi|6324694|ref|NP_014763.1|	Ypr1	YDR368W	-	7	7	279.38	0.184581	0.76656	NADPH-dependent aldo-keto reductase	6.76642e+07	6.96912e+07	1.06099e+08	6.78779e+07	5.69202e+07	6.18237e+07
	4	424	gi|6320061|ref|NP_010141.1|	Rpo21	YDL140C	-	12	12	452.27	0.18786	1.67631	RNA polymerase II largest subunit B220	1.47944e+07	9.43019e+06	4.26831e+06	1.17941e+07	1.73775e+07	1.85913e+07
	4	425	gi|6323650|ref|NP_013721.1|	Plb1	YMR008C	-	2	2	104.94	0.188085	7.15229	Phospholipase B (lysophospholipase) involved in lipid metabolism	72230.1	1.0842e+06	374831	343226	4.04679e+06	6.562e+06
	4	426	gi|6322409|ref|NP_012483.1|	Tdh1	YJL052W	-	16	5	1325.94	0.188173	1.38464	Glyceraldehyde-3-phosphate dehydrogenase (GAPDH), isozyme 1	8.44439e+07	7.25321e+07	5.94572e+07	7.21839e+07	1.28168e+08	9.93303e+07
	4	427	gi|6319447|ref|NP_009529.1|	Ncl1	YBL024W	-	10	10	623.13	0.188805	1.22476	S-adenosyl-L-methionine-dependent tRNA: m5C-methyltransferase	3.65403e+07	4.06956e+07	3.25093e+07	4.00093e+07	5.46664e+07	3.97363e+07
	4	428	gi|6322723|ref|NP_012796.1|;gi|6323751|ref|NP_013822.1|	Ypk1	YKL126W	-	4	4	208.85	0.18907	1.55596	Serine/threonine protein kinase	1.25643e+07	5.27623e+06	6.74761e+06	1.45348e+07	8.91378e+06	1.48097e+07
	4	429	gi|6320925|ref|NP_011004.1|	Ser3	YER081W	-	4	2	184.09	0.189762	0.578152	3-phosphoglycerate dehydrogenase	5.04823e+06	5.49192e+06	1.11726e+07	6.24034e+06	3.17659e+06	3.13634e+06
	4	430	gi|6324265|ref|NP_014335.1|	Ydj1	YNL064C	-	23	23	1701.03	0.190027	0.723035	Type I HSP40 co-chaperone	6.66009e+08	6.98764e+08	1053404332	7.58605e+08	4.71831e+08	5.17989e+08
	4	431	gi|6320183|ref|NP_010263.1|	Gpm2	YDL021W	-	3	3	146.3	0.190354	1.95631	Homolog of Gpm1p phosphoglycerate mutase	5.62013e+06	3.14038e+06	4.60609e+06	9.65188e+06	1.24333e+07	4.06406e+06
	4	432	gi|6320598|ref|NP_010678.1|	Uba2	YDR390C	-	2	2	106.29	0.190435	2.10985	Subunit of heterodimeric nuclear SUMO activating enzyme E1 with Aos1p	94197	158428	1.54827e+06	1.9789e+06	819998	1.00073e+06
	4	433	gi|6323853|ref|NP_013924.1|	Vti1	YMR197C	-	2	2	93.78	0.190522	2.00088	Protein involved in cis-Golgi membrane traffic	2.071e+06	855450	245039	2.48874e+06	2.3358e+06	1.52122e+06
	4	434	gi|6324021|ref|NP_014091.1|	Kri1	YNL308C	-	2	2	74.49	0.19129	1.97629	Essential nucleolar protein required for 40S ribosome biogenesis	5.78327e+06	9.49691e+06	1.20281e+06	1.11982e+07	1.18589e+07	9.51815e+06
	4	435	gi|6320899|ref|NP_010978.1|	Hmf1	YER057C	-	4	3	247.22	0.191951	0.469657	Member of the p14.5 protein family	2.59669e+06	3.10065e+06	3.49603e+06	1.72977e+06	247733	2.34023e+06
	4	436	gi|6322323|ref|NP_012397.1|	Tif2	YJL138C	-	24	23	1915.82	0.192326	0.874409	Translation initiation factor eIF4A	2565944048	2539741573	2009759284	2152024905	2041694461	2028086789
	4	437	gi|6320704|ref|NP_010784.1|	Puf6	YDR496C	-	3	3	100.18	0.194219	1.98933	Pumilio-homology domain protein	319247	1.28161e+06	2.93036e+06	3.33688e+06	2.32167e+06	3.35554e+06
	4	438	gi|6324780|ref|NP_014849.1|	Noc2	YOR206W	-	2	2	151.17	0.195195	1.79934	Protein involved in ribosome biogenesis	1.08909e+06	3.4121e+06	1.55964e+06	5.51943e+06	2.58308e+06	2.80299e+06
	4	439	gi|6321571|ref|NP_011648.1|	Phb1	YGR132C	-	5	4	227.62	0.196948	1.67313	Subunit of the prohibitin complex (Phb1p-Phb2p)	5.87479e+06	9.91924e+06	3.0428e+07	2.36657e+07	2.79449e+07	2.57249e+07
	4	440	gi|86558908|ref|NP_012221.2|	Cbr1	YIL043C	-	8	8	450.96	0.197516	1.72369	Microsomal cytochrome b reductase	4.33673e+07	3.96644e+07	4.58686e+07	1.16105e+08	4.2101e+07	6.39781e+07
	4	441	gi|6319421|ref|NP_009503.1|	Sec17	YBL050W	-	7	6	377.77	0.198321	1.37968	Alpha-SNAP cochaperone	2.29893e+07	1.17723e+07	2.52309e+07	2.61914e+07	2.72353e+07	2.93439e+07
	4	442	gi|6322535|ref|NP_012609.1|	Hoc1	YJR075W	-	2	2	76.02	0.198467	1.26177	Alpha-1,6-mannosyltransferase	3.82076e+06	4.97204e+06	3.97073e+06	6.6731e+06	4.456e+06	4.97558e+06
	4	443	gi|6324055|ref|NP_014125.1|	Gor1	YNL274C	-	8	7	478.88	0.19951	1.58846	Glyoxylate reductase	4.0136e+07	2.74562e+07	1.81744e+07	6.20927e+07	4.36956e+07	3.04486e+07
	4	444	gi|6320966|ref|NP_011046.1|	Scs2	YER120W	-	6	6	388.53	0.199577	1.22297	Integral ER membrane protein, regulates phospholipid metabolism	5.96687e+07	6.17307e+07	8.97864e+07	9.44657e+07	7.89283e+07	8.48801e+07
	4	445	gi|6322980|ref|NP_013052.1|;gi|6321752|ref|NP_011828.1|	Ybt1	YLL048C	-	2	2	113.28	0.200359	0.613571	Transporter of the ATP-binding cassette (ABC) family	7.44272e+06	7.04086e+06	3.6465e+06	5.54257e+06	2.78417e+06	2.79735e+06
	4	446	gi|6322636|ref|NP_012709.1|	Doa1	YKL213C	-	3	3	122.1	0.201454	2.29556	WD repeat protein required for ubiquitin-mediated protein degradation	5.1939e+06	5.42865e+06	737439	1.26565e+07	5.07132e+06	8.34972e+06
	4	447	gi|6322828|ref|NP_012901.1|	Ura6	YKL024C	-	8	7	401.2	0.20178	1.38195	Uridylate kinase	4.55136e+07	3.51759e+07	3.06732e+07	6.55582e+07	3.68628e+07	5.14762e+07
	4	448	gi|6321563|ref|NP_011640.1|	Asn2	YGR124W	-	28	19	1467.56	0.20325	0.749447	Asparagine synthetase	2.83536e+08	2.6378e+08	1.68728e+08	1.9975e+08	1.79804e+08	1.57083e+08
	4	449	gi|6320999|ref|NP_011078.1|	Ubp3	YER151C	-	4	4	200.72	0.203312	0.703851	Ubiquitin-specific protease involved in transport and osmotic response	1.22728e+07	2.03763e+07	1.43674e+07	1.3458e+07	7.43937e+06	1.21952e+07
	4	450	gi|6324899|ref|NP_014968.1|	Pro2	YOR323C	-	10	10	988.09	0.204919	0.827141	Gamma-glutamyl phosphate reductase	2.26448e+08	1.72852e+08	1.53064e+08	155949292	1.48669e+08	1.52263e+08
	4	451	gi|6319430|ref|NP_009512.1|	Pre7	YBL041W	-	4	4	310.23	0.205928	1.47462	Beta 6 subunit of the 20S proteasome	8.29986e+07	5.81277e+07	3.10889e+07	7.26744e+07	1.00593e+08	8.06852e+07
	4	452	gi|6321416|ref|NP_011493.1|	Stt3	YGL022W	-	4	4	135.57	0.206722	0.681501	Subunit of the oligosaccharyltransferase complex of the ER lumen	1.52518e+07	1.25054e+07	7.65091e+06	9.06212e+06	6.247e+06	8.82157e+06
	4	453	gi|6322639|ref|NP_012712.1|	Uba1	YKL210W	-	28	27	1751.46	0.207229	1.2065	Ubiquitin activating enzyme (E1)	2.7078e+08	2.36215e+08	2.08307e+08	334065468	2.89464e+08	2.39486e+08
	4	454	gi|6323674|ref|NP_013744.1|	Ymr031c	YMR031C	-	4	4	162.43	0.210687	1.38265	Component of the eisosome required for proper eisosome assembly	2.74621e+06	6.21127e+06	3.49389e+06	5.95179e+06	6.35937e+06	4.90479e+06
	4	455	gi|6319673|ref|NP_009755.1|	Pgi1	YBR196C	-	22	22	2030.38	0.211858	1.13842	Glycolytic enzyme phosphoglucose isomerase	2399373096	2239723211	1767520886	2432999010	2396526081	2463876277
	4	456	gi|6324639|ref|NP_014708.1|	Cyt1	YOR065W	-	2	2	147.98	0.213046	1.78133	Cytochrome c1	1.02889e+07	8.17762e+06	2.10772e+06	1.37173e+07	9.1437e+06	1.37885e+07
	4	457	gi|6320918|ref|NP_010997.1|	Rps24a	YER074W	-	8	8	609.6	0.213489	0.675979	Protein component of the small (40S) ribosomal subunit	4.20766e+08	4.87536e+08	2.32057e+08	2.63022e+08	2.27375e+08	2.80461e+08
	4	458	gi|6319594|ref|NP_009676.1|	Tef2	YBR118W	-	40	39	4206.05	0.214075	0.883102	Translational elongation factor EF-1 alpha	29379508861	29880485601	23986028390	26565310344	23149116256	23800277258
	4	459	gi|6319975|ref|NP_010055.1|	Gcs1	YDL226C	-	4	4	238.01	0.214274	1.29819	ADP-ribosylation factor GTPase activating protein (ARF GAP)	1.40941e+07	2.14356e+07	1.09059e+07	1.87894e+07	2.19101e+07	1.95828e+07
	4	460	gi|6324433|ref|NP_014502.1|	Cdc33	YOL139C	-	11	11	638.77	0.214517	0.675014	mRNA cap binding protein and translation initiation factor eIF4E	6.4971e+07	1.10091e+08	131556988	8.33272e+07	5.30065e+07	7.06384e+07
	4	461	gi|6320935|ref|NP_011014.1|	Trp2	YER090W	-	7	7	260.88	0.214763	0.797084	Anthranilate synthase	4.48622e+07	4.00156e+07	4.58345e+07	4.63446e+07	2.63098e+07	3.15343e+07
	4	462	gi|6319631|ref|NP_009713.1|	Cns1	YBR155W	-	2	2	118.15	0.215258	0.438736	TPR-containing co-chaperone	2.60088e+06	2.73976e+06	1.78811e+06	1.74722e+06	1.28034e+06	100074
	4	463	gi|6322667|ref|NP_012740.1|	Prs1	YKL181W	-	6	6	233.4	0.216231	2.20313	5-phospho-ribosyl-1(alpha)-pyrophosphate synthetase	3.01807e+07	1.99953e+07	2.77802e+07	2.64731e+07	3.97026e+07	1.05572e+08
	4	464	gi|6323162|ref|NP_013234.1|	Cki1	YLR133W	-	2	2	122.01	0.216976	1.38494	Choline kinase	3.4011e+06	1.528e+06	1.53796e+06	2.67224e+06	3.04405e+06	3.2402e+06
	4	465	gi|6325253|ref|NP_015321.1|	Lsp1	YPL004C	-	7	6	345.84	0.217719	0.717328	Eisosome core component	6.35991e+07	4.64651e+07	8.72116e+07	5.09266e+07	5.32072e+07	3.73778e+07
	4	466	gi|6320913|ref|NP_010992.1|	Arg5,6	YER069W	-	6	6	308.28	0.217851	1.23897	Acetylglutamate kinase and N-acetyl-gamma-glutamyl-phosphate reductase	1.23889e+07	1.18432e+07	1.83533e+07	1.99747e+07	1.55667e+07	1.72204e+07
	4	467	gi|6319395|ref|NP_009477.1|	Ils1	YBL076C	-	32	32	1902.89	0.217962	1.09515	Cytoplasmic isoleucine-tRNA synthetase	3.55191e+08	3.2364e+08	2.92307e+08	3.67819e+08	3.61947e+08	3.33778e+08
	4	468	gi|6324362|ref|NP_014432.1|	Sol1	YNR034W	-	3	3	97.29	0.218266	0.58821	Protein with a possible role in tRNA export	2.4164e+07	1.35812e+07	8.8343e+06	9.16259e+06	1.097e+07	7.26593e+06
	4	469	gi|6319318|ref|NP_009401.1|	Nup60	YAR002W	-	2	2	65.5	0.218559	1.25176	FG-nucleoporin component of central core of the nuclear pore complex	4.66695e+06	4.44762e+06	3.4847e+06	4.08169e+06	5.80807e+06	5.88153e+06
	4	470	gi|6324421|ref|NP_014490.1|	Gre2	YOL151W	-	2	2	59.9	0.219423	3.54767	3-methylbutanal reductase and NADPH-dependent methylglyoxal reductase	1.02478e+06	16016.3	712026	905222	3.82439e+06	1.48881e+06
	4	471	gi|6319392|ref|NP_009474.1|	Nup170	YBL079W	-	3	3	142.73	0.220083	0.496641	Subunit of the inner ring of the nuclear pore complex (NPC)	5.88521e+06	2.83859e+06	1.61709e+06	1.69467e+06	1.30282e+06	2.13823e+06
	4	472	gi|6320356|ref|NP_010436.1|	Gir2	YDR152W	-	2	2	118.51	0.221163	1.79443	Highly-acidic RWD domain-containing protein of unknown function	6.9741e+06	3.0604e+06	2.04287e+06	3.93937e+06	8.8666e+06	8.86599e+06
	4	473	gi|6324521|ref|NP_014590.1|	Spe2	YOL052C	-	3	3	133.63	0.22169	0.460004	S-adenosylmethionine decarboxylase	2.46253e+07	2.17565e+07	7.27045e+06	4.65653e+06	3.39031e+06	1.66334e+07
	4	474	gi|6323278|ref|NP_013350.1|;gi|6324314|ref|NP_014384.1|	Yef3	YLR249W	-	50	49	4650.17	0.221872	0.912609	Gamma subunit of translational elongation factor eEF1B	5373089722	5445769529	6048570878	5678882650	4836198508	4878295037
	4	475	gi|6323322|ref|NP_013394.1|	Gcd7	YLR291C	-	3	3	227.76	0.221928	1.51866	Beta subunit of the translation initiation factor eIF2B	3.94526e+06	8.7805e+06	2.32388e+06	7.3759e+06	8.48043e+06	6.99899e+06
	4	476	gi|6320784|ref|NP_010863.1|	Vma8	YEL051W	-	3	3	197.62	0.222899	0.446231	Subunit D of the V1 peripheral membrane domain of V-ATPase	6.2789e+06	2.53861e+07	8.92602e+06	8.22165e+06	4.90392e+06	4.98741e+06
	4	477	gi|6320119|ref|NP_010199.1|	Sub2	YDL084W	-	13	13	941.75	0.223463	0.823182	Component of the TREX complex required for nuclear mRNA export	2.76084e+08	3.57678e+08	2.6926e+08	2.88226e+08	2.51934e+08	2.03192e+08
	4	478	gi|6322569|ref|NP_012643.1|	Cpa2	YJR109C	-	10	8	382.87	0.224853	0.722477	Large subunit of carbamoyl phosphate synthetase	4.58961e+07	3.52933e+07	2.75998e+07	3.61222e+07	1.93951e+07	2.30804e+07
	4	479	gi|6320861|ref|NP_010940.1|	Pro3	YER023W	-	2	2	154.11	0.226733	0.593853	Delta 1-pyrroline-5-carboxylate reductase	4.30328e+07	4.45379e+07	2.52021e+07	2.52206e+07	8.90718e+06	3.28427e+07
	4	480	gi|6324312|ref|NP_014382.1|	Pub1	YNL016W	-	4	4	134.72	0.22706	1.45964	Poly (A)+ RNA-binding protein	3.5153e+07	5.74798e+07	1.82839e+07	4.81569e+07	5.72287e+07	5.65125e+07
	4	481	gi|6323547|ref|NP_013618.1|	Pre8	YML092C	-	3	3	213.29	0.227593	1.08821	Alpha 2 subunit of the 20S proteasome	5.03743e+07	5.8574e+07	4.90501e+07	6.03253e+07	5.56467e+07	5.59629e+07
	4	482	gi|6319513|ref|NP_009595.1|	Atp3	YBR039W	-	6	6	483.08	0.227952	1.85525	Gamma subunit of the F1 sector of mitochondrial F1F0 ATP synthase	1.98191e+07	1.26183e+08	1.47182e+08	2.03805e+08	1.82803e+08	1.57322e+08
	4	483	gi|6320417|ref|NP_010497.1|	Gcd6	YDR211W	-	4	4	134.77	0.228526	0.457722	Catalytic epsilon subunit of the translation initiation factor eIF2B	1.13281e+07	1.13861e+07	3.8859e+07	7.48727e+06	7.97509e+06	1.2721e+07
	4	484	gi|37362622|ref|NP_009822.2|	Shm1	YBR263W	-	14	13	874.2	0.228691	1.11345	Mitochondrial serine hydroxymethyltransferase	1.2913e+08	1.32752e+08	1.28735e+08	1.42593e+08	1.28222e+08	1.64115e+08
	4	485	gi|6319742|ref|NP_009824.1|	Tsc10	YBR265W	-	2	2	67.32	0.229501	0.698483	3-ketosphinganine reductase	5.50633e+06	4.13956e+06	5.49187e+06	5.12902e+06	3.52706e+06	1.91738e+06
	4	486	gi|6322336|ref|NP_012410.1|	Gcd14	YJL125C	-	2	2	98.25	0.229941	1.61008	Subunit of tRNA (1-methyladenosine) methyltransferase	39624.6	8.54919e+06	258675	5.88679e+06	6.10789e+06	2.2505e+06
	4	487	gi|6325038|ref|NP_015106.1|	Sar1	YPL218W	-	5	5	329.66	0.232168	0.871914	GTPase, GTP-binding protein of the ARF family	9.37431e+07	1.15599e+08	1.24045e+08	1.04066e+08	9.01941e+07	9.64243e+07
	4	488	gi|6321339|ref|NP_011416.1|	Lsg1	YGL099W	-	7	7	381.47	0.232514	0.817628	Putative GTPase involved in 60S ribosomal subunit biogenesis	1.09797e+07	8.84836e+06	7.475e+06	6.37189e+06	8.52034e+06	7.4315e+06
	4	489	gi|6324371|ref|NP_014441.1|	Mvd1	YNR043W	-	11	11	926.47	0.232717	0.856383	Mevalonate pyrophosphate decarboxylase	3.32721e+08	3.02964e+08	3.10455e+08	3.30514e+08	2.21908e+08	2.57837e+08
	4	490	gi|6322155|ref|NP_012230.1|	Cap2	YIL034C	-	4	4	243.18	0.234729	1.48665	Beta subunit of the capping protein heterodimer (Cap1p and Cap2p)	9.59708e+06	1.14998e+07	1.96335e+07	1.50905e+07	1.7015e+07	2.84466e+07
	4	491	gi|6322357|ref|NP_012431.1|	Pam16	YJL104W	-	2	2	58.19	0.2362	2.07482	Subunit of the import motor (PAM complex)	609131	334185	830588	1.4277e+06	1.76052e+06	492314
	4	492	gi|6319809|ref|NP_009890.1|	Glk1	YCL040W	-	17	14	1101.7	0.236831	0.731484	Glucokinase	377197172	3.77809e+08	3.21256e+08	384782391	1.52376e+08	2.5011e+08
	4	493	gi|6681850|ref|NP_014354.2|	Yip3	YNL044W	-	5	5	198.81	0.237706	1.4548	Protein localized to COPII vesicles	2.35303e+07	1.90574e+07	7.7954e+06	2.43891e+07	2.25065e+07	2.64016e+07
	4	494	gi|6323752|ref|NP_013823.1|	Pgm2	YMR105C	-	6	3	253.92	0.237964	0.550976	Phosphoglucomutase	8.10401e+06	7.18796e+06	2.79655e+06	2.2996e+06	4.19675e+06	3.46999e+06
	4	495	gi|6319441|ref|NP_009523.1|;gi|6319560|ref|NP_009642.1|;gi|6323701|ref|NP_013772.1|	Pet9	YBL030C	-	28	28	1822.06	0.238139	1.20005	Major ADP/ATP carrier of the mitochondrial inner membrane	6.46435e+08	716800433	5.4146e+08	9.12732e+08	7.21248e+08	6.51743e+08
	4	496	gi|6321829|ref|NP_011905.1|	Vma10	YHR039C-A	+	2	2	242.9	0.238799	0.277111	Subunit G of the V1 peripheral membrane domain of V-ATPase	3.47769e+06	6.61806e+06	2.94547e+07	3.67802e+06	2.73815e+06	4.54369e+06
	4	497	gi|6319481|ref|NP_009563.1|	Hhf1	YBR009C	-	5	5	312.24	0.23975	1.15216	Histone H4	5.30876e+07	6.09856e+07	5.26359e+07	7.16182e+07	5.3691e+07	6.67656e+07
	4	498	gi|27469358|ref|NP_009379.2|;gi|6324897|ref|NP_014966.1|	Pmt2	YAL023C	-	4	4	180.71	0.240014	2.47221	Protein O-mannosyltransferase of the ER membrane	5.10529e+06	6.64466e+06	702502	4.10226e+06	1.05499e+07	1.61329e+07
	4	499	gi|6321647|ref|NP_011724.1|	Ser2	YGR208W	-	2	2	67.23	0.24011	0.348454	Phosphoserine phosphatase of the phosphoglycerate pathway	2.11461e+06	454245	2.97373e+06	371418	197945	1.36197e+06
	4	500	gi|6320137|ref|NP_010217.1|;gi|6324319|ref|NP_014389.1|	Idp1	YDL066W	-	16	15	1044.39	0.242868	1.20239	Mitochondrial NADP-specific isocitrate dehydrogenase	199268342	1.95368e+08	1.29926e+08	2.27523e+08	2.08777e+08	1.94426e+08
	4	501	gi|6320081|ref|NP_010161.1|	Ubp1	YDL122W	-	5	4	312.94	0.243575	1.43442	Ubiquitin-specific protease	1.21893e+07	1.01549e+07	5.5333e+06	1.67882e+07	13398301	9.80162e+06
	4	502	gi|6320152|ref|NP_010232.1|	Lhp1	YDL051W	-	5	5	430.04	0.243731	0.786388	RNA binding protein required for maturation of tRNA and U6 snRNA	4.7069e+07	5.7019e+07	7.9145e+07	5.27037e+07	4.37797e+07	4.76088e+07
	4	503	gi|6323859|ref|NP_013930.1|	Tom40	YMR203W	-	7	7	380.69	0.247989	1.2447	Component of the TOM (translocase of outer membrane) complex	6.28666e+07	7.74881e+07	4.62089e+07	6.47739e+07	8.50396e+07	8.24024e+07
	4	504	gi|6323286|ref|NP_013358.1|	Ylr257w	YLR257W	-	4	4	248.9	0.248003	0.696377	Protein of unknown function	1.2978e+07	1.68678e+07	8.18283e+06	1.08378e+07	6887761	8.75674e+06
	4	505	gi|6320359|ref|NP_010439.1|	Cpr1	YDR155C	-	12	12	986.41	0.248967	0.749726	Cytoplasmic peptidyl-prolyl cis-trans isomerase (cyclophilin)	3282015700	3154818313	2018641619	2378807591	1560289688	2400190074
	4	506	gi|6325449|ref|NP_015517.1|	Qcr2	YPR191W	-	20	20	1272.16	0.249317	1.14376	Subunit 2 of ubiquinol cytochrome-c reductase (Complex III)	4.17166e+08	3.51669e+08	4.08424e+08	5.21784e+08	3.99486e+08	4.25234e+08
	4	507	gi|6320181|ref|NP_010262.1|	Gpd1	YDL022W	-	5	4	419.13	0.249841	1.62166	NAD-dependent glycerol-3-phosphate dehydrogenase	2.81923e+07	2.9588e+07	1.21723e+07	2.52876e+07	5.59574e+07	3.21942e+07
	4	508	gi|6319850|ref|NP_009931.1|	Cit2	YCR005C	-	6	6	345.79	0.250743	1.53472	Citrate synthase	3.01615e+07	2.35853e+07	1.8425e+07	4.88932e+07	2.12232e+07	4.06473e+07
	4	509	gi|6325331|ref|NP_015399.1|	Tkl1	YPR074C	-	27	27	2043.58	0.252831	1.17495	Transketolase	1381652631	1527015036	9.88806e+08	1565520833	1466680900	1547140189
	4	510	gi|6321390|ref|NP_011467.1|	Rpt6	YGL048C	-	10	9	409.11	0.253795	0.57249	ATPase of the 19S regulatory particle of the 26S proteasome	6.3817e+07	1.74738e+08	6.7598e+07	6.91395e+07	5.54464e+07	5.06834e+07
	4	511	gi|14318480|ref|NP_116615.1|	Ypt1	YFL038C	-	5	4	267.51	0.254196	1.62047	Rab family GTPase	4.52682e+07	2.41705e+07	1.51115e+07	2.71581e+07	6.04892e+07	4.93642e+07
	4	512	gi|42742310|ref|NP_014942.2|	Mbf1	YOR298C-A	-	6	6	435.04	0.254228	0.627094	Transcriptional coactivator	3.03508e+08	3.36387e+08	1.3528e+08	1.59009e+08	1.39292e+08	1.87807e+08
	4	513	gi|6324225|ref|NP_014295.1|	Leu4	YNL104C	-	12	4	432.53	0.257332	1.14553	Alpha-isopropylmalate synthase (2-isopropylmalate synthase)	1.79981e+07	1.62286e+07	1.99129e+07	2.32287e+07	2.11833e+07	1.76067e+07
	4	514	gi|6322638|ref|NP_012711.1|	Trp3	YKL211C	-	9	9	659.93	0.25746	0.511242	Indole-3-glycerol-phosphate synthase	4.53435e+07	1.69398e+08	7.7201e+07	6.32659e+07	5.0377e+07	3.56104e+07
	4	515	gi|6322899|ref|NP_012972.1|	Pet10	YKR046C	-	7	7	421.96	0.257767	1.40727	Protein of unknown function that localizes to lipid particles	8.1327e+07	8.15239e+07	1.04021e+08	1.76147e+08	8.40726e+07	1.15342e+08
	4	516	gi|6323746|ref|NP_013817.1|	Ymr099c	YMR099C	-	12	12	497.18	0.25964	1.34523	Glucose-6-phosphate 1-epimerase (hexose-6-phosphate mutarotase)	3.43408e+07	6.67364e+07	7.59279e+07	8.3735e+07	6.58657e+07	8.85125e+07
	4	517	gi|6324992|ref|NP_015060.1|	Kel3	YPL263C	-	5	5	144.95	0.262004	1.87232	Cytoplasmic protein of unknown function	9.43808e+06	1.0429e+07	811021	1.402e+07	1.12503e+07	1.34458e+07
	4	518	gi|6322392|ref|NP_012466.1|	Utp18	YJL069C	-	4	4	233.59	0.264407	0.723727	Small-subunit processome protein involved in pre-18S rRNA maturation	1.76398e+07	1.81464e+07	2.74564e+07	2.08706e+07	1.54819e+07	9.41779e+06
	4	519	gi|269970294|ref|NP_009355.3|	Gcv3	YAL044C	-	3	3	233.63	0.265328	1.67621	H subunit of the mitochondrial glycine decarboxylase complex	1.14026e+07	1.86337e+07	4.31423e+07	4.84336e+07	5.15137e+07	2.27153e+07
	4	520	gi|6322583|ref|NP_012657.1|	Rps5	YJR123W	-	17	17	1377.47	0.266114	0.710136	Protein component of the small (40S) ribosomal subunit	1291742963	1152209078	621670011	6.86063e+08	7.49417e+08	7.41529e+08
	4	521	gi|6323585|ref|NP_013656.1|	Imd4	YML056C	-	14	5	1064.54	0.26901	0.765348	Inosine monophosphate dehydrogenase	7.06533e+07	5.96156e+07	7.39044e+07	6.9881e+07	5.50491e+07	3.13335e+07
	4	522	gi|6325273|ref|NP_015341.1|	Tif6	YPR016C	-	2	2	200.97	0.271282	0.830449	Constituent of 66S pre-ribosomal particles	4.04297e+07	3.24707e+07	4.07858e+07	3.69386e+07	3.38224e+07	2.36495e+07
	4	523	gi|6322675|ref|NP_012748.1|	Snu114	YKL173W	-	2	2	82.06	0.271445	1.9865	GTPase component of U5 snRNP involved in mRNA splicing via spliceosome	476501	967012	889885	2.84484e+06	952661	837781
	4	524	gi|6322697|ref|NP_012770.1|	Gpm1	YKL152C	-	26	26	2289.15	0.273754	1.13838	Tetrameric phosphoglycerate mutase	5922518547	5886439789	4420023664	6735581943	5749741336	5989350797
	4	525	gi|14318471|ref|NP_116606.1|	Emp47	YFL048C	-	5	5	379.74	0.275311	1.25154	Integral membrane component of ER-derived COPII-coated vesicles	2.37748e+07	3.05695e+07	3.22861e+07	4.54407e+07	3.50108e+07	2.79698e+07
	4	526	gi|6322524|ref|NP_012598.1|	Cct5	YJR064W	-	13	13	570.76	0.275889	0.865867	Subunit of the cytosolic chaperonin Cct ring complex	4.5302e+07	4.52838e+07	4.78435e+07	4.76374e+07	3.11349e+07	4.1089e+07
	4	527	gi|6320033|ref|NP_010113.1|	Sfa1	YDL168W	-	7	7	383.35	0.275961	0.840896	Bifunctional alcohol dehydrogenase and formaldehyde dehydrogenase	1.05737e+07	1.11585e+07	1.22888e+07	9.05781e+06	1.21947e+07	7.35559e+06
	4	528	gi|6321430|ref|NP_011507.1|;gi|6325221|ref|NP_015289.1|	Pma1	YGL008C	-	36	36	3490.06	0.276225	0.845984	Plasma membrane H+-ATPase	5583076106	4658974501	4638789420	5347853337	3642594711	3598497886
	4	529	gi|6324109|ref|NP_014179.1|	Ade12	YNL220W	-	6	6	286.97	0.278309	0.787932	Adenylosuccinate synthase	2.00995e+07	1.49282e+07	1.81444e+07	1.94966e+07	1.24504e+07	9.94897e+06
	4	530	gi|6323570|ref|NP_013641.1|	Dak1	YML070W	-	12	12	840.77	0.278403	0.845701	Dihydroxyacetone kinase	1.38097e+08	1.32092e+08	9.62541e+07	1.12666e+08	9.32145e+07	1.0402e+08
	4	531	gi|6321332|ref|NP_011409.1|	Mlc1	YGL106W	-	3	3	123.2	0.279734	0.548093	Essential light chain for Myo1p	4.06684e+06	2.85133e+06	8.91663e+06	5.62822e+06	1.40216e+06	1.64858e+06
	4	532	gi|6321195|ref|NP_011272.1|	Ygl242c	YGL242C	-	3	3	243.49	0.280474	1.21507	Protein of unknown function	1.47942e+07	1.26765e+07	1.48124e+07	1.47299e+07	1.46806e+07	2.19665e+07
	4	533	gi|6324363|ref|NP_014433.1|	Arc35	YNR035C	-	4	4	174.9	0.281497	1.20677	Subunit of the ARP2/3 complex	3.23726e+07	2.73371e+07	2.16968e+07	3.95094e+07	2.85078e+07	3.02218e+07
	4	534	gi|6322699|ref|NP_012772.1|	Mcr1	YKL150W	-	6	6	284.33	0.283562	0.689215	Mitochondrial NADH-cytochrome b5 reductase	2.60984e+07	2.79271e+07	1.39908e+07	1.13997e+07	2.22874e+07	1.31908e+07
	4	535	gi|6320793|ref|NP_010872.1|	Gda1	YEL042W	-	2	2	79.62	0.284274	1.62266	Guanosine diphosphatase located in the Golgi	2.14754e+06	655777	3.97237e+06	4.74111e+06	2.51561e+06	3.73793e+06
	4	536	gi|6325431|ref|NP_015499.1|	Vps4	YPR173C	-	2	2	59.57	0.286094	1.43469	AAA-ATPase involved in multivesicular body (MVB) protein sorting	2.07429e+06	1.80847e+06	604502	1.90033e+06	2.15974e+06	2.37777e+06
	4	537	gi|6324670|ref|NP_014739.1|	Rps7a	YOR096W	-	13	6	1005.43	0.286337	0.74931	Protein component of the small (40S) ribosomal subunit	8.67929e+08	1087130879	1540978365	1180354057	7.04298e+08	7.34963e+08
	4	538	gi|6320738|ref|NP_010818.1|	Qcr7	YDR529C	-	2	2	59.45	0.28639	1.56741	Subunit 7 of ubiquinol cytochrome-c reductase (Complex III)	1.33423e+07	2.38741e+07	8.71532e+06	1.38765e+07	2.56249e+07	3.24924e+07
	4	539	gi|6323374|ref|NP_013446.1|	Fks1	YLR342W	-	26	12	1745.33	0.286716	0.603128	Catalytic subunit of 1,3-beta-D-glucan synthase	1.03548e+08	7.629e+07	3.43364e+07	4.8564e+07	4.16707e+07	3.89401e+07
	4	540	gi|6322067|ref|NP_012142.1|	Ayr1	YIL124W	-	2	2	59.27	0.286974	1.15699	Bifunctional triacylglycerol lipase and 1-acyl DHAP reductase	3.28317e+07	3.1088e+07	3.80569e+07	4.72534e+07	3.51514e+07	35581308
	4	541	gi|6320070|ref|NP_010150.1|	Cdc53	YDL132W	-	4	4	216.83	0.287026	1.18309	Cullin	1.30409e+07	1.39224e+07	1.0063e+07	1.70985e+07	1.22989e+07	1.4408e+07
	4	542	gi|6323632|ref|NP_013703.1|	Spt5	YML010W	-	10	10	429.96	0.28731	1.13198	Component of the universally conserved Spt4/5 complex (DSIF complex)	3.39945e+07	3.14411e+07	2.37716e+07	3.34785e+07	3.48104e+07	3.2692e+07
	4	543	gi|6322676|ref|NP_012749.1|	Ebp2	YKL172W	-	4	4	205.12	0.287423	1.25171	Required for 25S rRNA maturation and 60S ribosomal subunit assembly	3.29741e+06	3.96049e+06	2.29371e+06	4.60053e+06	3.19291e+06	4.16241e+06
	4	544	gi|6320071|ref|NP_010151.1|	Lys21	YDL131W	-	18	3	947.76	0.289171	0.74755	Homocitrate synthase isozyme	2.43065e+07	1.61127e+07	2.52265e+07	2.14072e+07	1.72654e+07	1.04009e+07
	4	545	gi|6322948|ref|NP_013021.1|	Mlp1	YKR095W	-	2	2	102.32	0.290042	0.712316	Myosin-like protein associated with the nuclear envelope	4.03335e+06	3.2079e+06	2.52389e+06	2.8285e+06	1.17701e+06	2.95036e+06
	4	546	gi|6320983|ref|NP_011062.1|	Gdi1	YER136W	-	10	10	540.52	0.290096	1.36192	GDP dissociation inhibitor	6.99496e+07	9.80003e+07	3.86431e+07	7.38576e+07	9.4574e+07	1.12932e+08
	4	547	gi|6321612|ref|NP_011689.1|	Rbg2	YGR173W	-	8	8	355.08	0.290272	0.884421	Protein with a role in translation	2.27936e+07	2.28998e+07	2.73385e+07	2.3504e+07	2.30234e+07	1.80636e+07
	4	548	gi|6322398|ref|NP_012472.1|	Mrpl8	YJL063C	-	2	2	83.7	0.291086	1.51154	Mitochondrial ribosomal protein of the large subunit	2.11075e+06	445819	1.43699e+06	2.30482e+06	2.15265e+06	1.57895e+06
	4	549	gi|6320078|ref|NP_010158.1|	Hnt1	YDL125C	-	5	5	318.13	0.291311	1.16836	Adenosine 5'-monophosphoramidase	9.21291e+07	8.36498e+07	6.4778e+07	8.25149e+07	9.04129e+07	1.0813e+08
	4	550	gi|6325281|ref|NP_015349.1|	Yme1	YPR024W	-	7	7	460.7	0.291607	0.758745	Catalytic subunit of the i-AAA protease complex	3.12949e+07	2.90527e+07	1.67794e+07	2.02547e+07	1.84735e+07	1.97915e+07
	4	551	gi|6319449|ref|NP_009531.1|	Pim1	YBL022C	-	3	3	88.45	0.292047	1.26195	ATP-dependent Lon protease	7.38712e+06	9.01079e+06	4.69588e+06	1.03519e+07	8.75962e+06	7.50777e+06
	4	552	gi|6322126|ref|NP_012201.1|	Yrb2	YIL063C	-	3	3	169.6	0.293084	1.19651	Protein of unknown function	8.10725e+06	6.11506e+06	7.5473e+06	1.0709e+07	7.29747e+06	8.04114e+06
	4	553	gi|6324758|ref|NP_014827.1|	Ser1	YOR184W	-	11	11	622.38	0.293726	1.20583	3-phosphoserine aminotransferase	6.23752e+07	7.35221e+07	4.56902e+07	6.0904e+07	8.02603e+07	7.78e+07
	4	554	gi|6324580|ref|NP_014649.1|	Sgt2	YOR007C	-	17	17	1201.32	0.29529	1.22149	Glutamine-rich cytoplasmic cochaperone	4.36679e+08	517831451	365873119	6.41687e+08	4.16735e+08	5.54412e+08
	4	555	gi|6324381|ref|NP_014451.1|	Nog2	YNR053C	-	4	3	150.23	0.295971	1.55246	Putative GTPase	4.79865e+06	6.01369e+06	927621	5.84811e+06	6.30925e+06	6.06846e+06
	4	556	gi|6322225|ref|NP_012300.1|	Lys1	YIR034C	-	4	4	130.84	0.296191	1.51314	Saccharopine dehydrogenase (NAD+, L-lysine-forming)	1.07925e+07	1.12634e+07	1.99573e+07	2.88557e+07	2.26655e+07	1.20508e+07
	4	557	gi|6323215|ref|NP_013287.1|	Emg1	YLR186W	-	3	3	135.94	0.296845	0.770716	Methyltransferase for rRNA	2.31909e+07	1.366e+07	1.67129e+07	1.70615e+07	1.01767e+07	1.40443e+07
	4	558	gi|6324951|ref|NP_015020.1|	Gdh1	YOR375C	-	21	13	1713.23	0.296905	0.847183	NADP(+)-dependent glutamate dehydrogenase	545902780	5.31852e+08	4.44985e+08	5.15803e+08	3.2634e+08	447896844
	4	559	gi|6323182|ref|NP_013254.1|	Acs2	YLR153C	-	22	21	1265.11	0.298716	0.914046	Acetyl-coA synthetase isoform	3.60998e+08	3.28082e+08	3.80738e+08	368466082	3.08449e+08	3.00948e+08
	4	560	gi|6320506|ref|NP_010586.1|	Pro1	YDR300C	-	4	4	195.78	0.300845	1.42536	Gamma-glutamyl kinase	9.9769e+06	7.6992e+06	6.54544e+06	1.47734e+07	6.8335e+06	1.29177e+07
	4	561	gi|6324532|ref|NP_014601.1|	Nop12	YOL041C	-	3	3	205.82	0.302692	0.747925	Nucleolar protein involved in pre-25S rRNA processing	1.89258e+07	2.97304e+07	3.51708e+07	1.72993e+07	1.78702e+07	2.75268e+07
	4	562	gi|6324475|ref|NP_014544.1|	Wrs1	YOL097C	-	8	8	441.55	0.303298	0.680049	Cytoplasmic tryptophanyl-tRNA synthetase	3.32735e+07	4.16844e+07	1.78251e+07	1.79882e+07	1.72411e+07	2.78676e+07
	4	563	gi|42742256|ref|NP_012522.2|	Vtc4	YJL012C	-	2	2	81.3	0.303371	0.821005	Vacuolar membrane polyphosphate polymerase	4.83678e+07	4.2334e+07	3.48621e+07	2.83996e+07	2.91484e+07	4.55406e+07
	4	564	gi|6322054|ref|NP_012129.1|	Tma108	YIL137C	-	4	4	131.6	0.303491	0.883071	Ribosome-associated protein that is involved in ribosome biogenesis	1.26216e+07	9.95259e+06	1.22405e+07	1.0977e+07	1.09836e+07	8.78329e+06
	4	565	gi|6321238|ref|NP_011315.1|	Emp24	YGL200C	-	3	3	314.95	0.303636	0.740441	Component of the p24 complex	3.34728e+07	2.90182e+07	4.74801e+07	4.1191e+07	1.75028e+07	2.27334e+07
	4	566	gi|6322652|ref|NP_012725.1|	Ykt6	YKL196C	-	7	7	557.47	0.303767	1.11873	Vesicle membrane protein (v-SNARE) with acyltransferase activity	6.89155e+07	8.03518e+07	6.30722e+07	8.75667e+07	7.99319e+07	7.00511e+07
	4	567	gi|6324097|ref|NP_014167.1|	Csl4	YNL232W	-	3	3	129.58	0.304438	0.814443	Exosome non-catalytic core component	7.82787e+06	1.06746e+07	1.02309e+07	1.05269e+07	6.44388e+06	6.43093e+06
	4	568	gi|6325292|ref|NP_015360.1|	Gln1	YPR035W	-	7	7	329.65	0.307458	0.800798	Glutamine synthetase (GS)	5.69156e+07	6.28968e+07	9.39399e+07	5.66101e+07	4.88093e+07	6.5753e+07
	4	569	gi|6320863|ref|NP_010942.1|	Gcd11	YER025W	-	18	18	980.92	0.307482	0.884614	Gamma subunit of the translation initiation factor eIF2	3.18666e+08	2.74619e+08	2.49108e+08	2.81196e+08	2.49045e+08	2.14952e+08
	4	570	gi|6319847|ref|NP_009928.1|	Cdc10	YCR002C	-	4	4	276.66	0.308104	1.26223	Component of the septin ring, required for cytokinesis	3.09195e+07	3.35971e+07	3.15432e+07	3.09438e+07	3.55263e+07	5.47795e+07
	4	571	gi|6323882|ref|NP_013953.1|	Ymr226c	YMR226C	-	11	10	690.52	0.308211	1.12241	NADP(+)-dependent serine dehydrogenase and carbonyl reductase	102303710	9.05079e+07	7.2013e+07	1.04453e+08	9.42193e+07	9.85686e+07
	4	572	gi|6322988|ref|NP_013060.1|	Vps13	YLL040C	-	2	2	88.53	0.310993	1.5928	Protein involved in prospore membrane morphogenesis	1.60571e+06	503118	538140	1.91062e+06	751924	1.55353e+06
	4	573	gi|6324122|ref|NP_014192.1|	Rio2	YNL207W	-	3	3	123.25	0.312558	1.21663	Essential serine kinase involved in the processing of 20S pre-rRNA	1.35472e+07	1.11785e+07	7.86877e+06	1.22717e+07	1.57077e+07	1.1676e+07
	4	574	gi|6321543|ref|NP_011620.1|	Voa1	YGR106C	-	2	2	91.13	0.313665	0.681627	ER protein that functions in assembly of the V0 sector of V-ATPase	4.76895e+06	3.9159e+06	7.3846e+06	5.92719e+06	3.36335e+06	1.66284e+06
	4	575	gi|6319435|ref|NP_009517.1|	Ybl036c	YBL036C	-	5	5	179.82	0.314006	1.08899	Putative non-specific single-domain racemase	7.55228e+06	6.88947e+06	7.48866e+06	8.88213e+06	7.0951e+06	7.90486e+06
	4	576	gi|6320125|ref|NP_010205.1|	Mdh3	YDL078C	-	12	12	802.47	0.316012	1.10664	Peroxisomal malate dehydrogenase	1.21463e+08	9.67449e+07	1.24476e+08	1.36847e+08	1.17009e+08	125369915
	4	577	gi|6320637|ref|NP_010717.1|	Tif35	YDR429C	-	5	5	243.3	0.316261	1.38661	eIF3g subunit of the eukaryotic translation initiation factor 3 (eIF3)	2.15193e+07	1.3072e+07	6.16784e+07	4.16641e+07	5.26297e+07	3.91945e+07
	4	578	gi|6323947|ref|NP_014017.1|	Has1	YMR290C	-	8	7	346.34	0.317384	1.20458	ATP-dependent RNA helicase	2.99195e+07	2.50405e+07	1.76681e+07	2.79212e+07	3.40719e+07	2.54932e+07
	4	579	gi|6321022|ref|NP_011101.1|	Grx4	YER174C	-	2	2	111.36	0.319414	2.69102	Glutathione-dependent oxidoreductase	500245	0	1.7445e+06	3.07394e+06	1.88104e+06	1.08567e+06
	4	580	gi|6324197|ref|NP_014267.1|	Kre33	YNL132W	-	8	8	355.84	0.319641	0.746897	Protein required for biogenesis of the small ribosomal subunit	2.50966e+07	1.32439e+07	1.74301e+07	1.90249e+07	1.17976e+07	1.08324e+07
	4	581	gi|6324293|ref|NP_014363.1|	Ynl035c	YNL035C	-	2	2	70.35	0.320441	1.92381	Nuclear protein of unknown function	828301	2.84053e+06	48587.2	894206	3.31396e+06	2.94342e+06
	4	582	gi|6322581|ref|NP_012655.1|	Atp2	YJR121W	-	30	28	2377.41	0.323552	1.10847	Beta subunit of the F1 sector of mitochondrial F1F0 ATP synthase	1348755599	1163160209	1194365312	1583224604	1270548009	1254542713
	4	583	gi|6323873|ref|NP_013944.1|	Gua1	YMR217W	-	21	21	1156.59	0.323588	1.10746	GMP synthase	3.41541e+08	3.64134e+08	2.74334e+08	3.91727e+08	3.40188e+08	3.5341e+08
	4	584	gi|37362683|ref|NP_013941.2|	Scj1	YMR214W	-	4	4	274.67	0.323796	1.24283	One of several homologs of bacterial chaperone DnaJ	2.95648e+07	2.16401e+07	1.52536e+07	2.32439e+07	3.28669e+07	2.64859e+07
	4	585	gi|6325423|ref|NP_015491.1|	Rho1	YPR165W	-	8	8	615.84	0.324699	1.53538	GTP-binding protein of the rho subfamily of Ras-like proteins	4.49914e+07	5.66017e+07	1.70648e+07	3.55118e+07	7.39536e+07	7.27191e+07
	4	586	gi|6324524|ref|NP_014593.1|	Gsh2	YOL049W	-	3	3	207.29	0.325346	1.42422	Glutathione synthetase	3.57872e+06	5.64603e+06	1.3936e+06	3.79717e+06	5.28894e+06	6.03676e+06
	4	587	gi|6325166|ref|NP_015234.1|	Glr1	YPL091W	-	6	6	362.09	0.32552	0.763141	Cytosolic and mitochondrial glutathione oxidoreductase	5.29132e+07	4.18991e+07	7.99355e+07	5.51346e+07	3.83213e+07	3.99015e+07
	4	588	gi|6324727|ref|NP_014796.1|;gi|6324904|ref|NP_014973.1|	Pdr5	YOR153W	-	28	18	1927.78	0.326195	1.13455	Plasma membrane ATP-binding cassette (ABC) transporter	307062451	2.6326e+08	2.74155e+08	3.37704e+08	3.58544e+08	2.61855e+08
	4	589	gi|6321003|ref|NP_011082.1|	Bem2	YER155C	-	4	4	183.73	0.326808	1.41883	Rho GTPase activating protein (RhoGAP)	1.7137e+06	420161	6.60444e+06	4.30853e+06	3.4976e+06	4.59208e+06
	4	590	gi|6323642|ref|NP_013713.1|	Ypt7	YML001W	-	6	5	500.59	0.32714	1.19762	Rab family GTPase	7.06299e+07	5.12616e+07	3.71379e+07	5.90357e+07	6.85697e+07	6.2852e+07
	4	591	gi|6323969|ref|NP_014040.1|	Nip1	YMR309C	-	7	6	497.52	0.329051	0.871545	eIF3c subunit of the eukaryotic translation initiation factor 3 (eIF3)	9.45951e+07	8.11929e+07	1.12499e+08	9.69529e+07	7.74766e+07	7.68258e+07
	4	592	gi|6321427|ref|NP_011504.1|	Scl1	YGL011C	-	10	9	536.57	0.330379	1.21148	Alpha 1 subunit of the 20S proteasome	1.34879e+08	1.39288e+08	7.31408e+07	1.41726e+08	1.37504e+08	141527478
	4	593	gi|6322531|ref|NP_012604.1|	Lia1	YJR070C	-	5	4	315.67	0.330662	0.718305	Deoxyhypusine hydroxylase	8.42514e+06	9.07855e+06	1.68314e+07	1.13637e+07	6.92075e+06	6.3786e+06
	4	594	gi|6324916|ref|NP_014985.1|	Rpa43	YOR340C	-	2	2	99.76	0.330865	0.831073	RNA polymerase I subunit A43	8.27563e+06	8.70098e+06	1.06093e+07	7.05066e+06	1.02385e+07	5.63671e+06
	4	595	gi|6323306|ref|NP_013378.1|	Dbp9	YLR276C	-	4	4	160.69	0.332202	0.670812	DEAD-box protein required for 27S rRNA processing	2.39558e+07	1.26096e+07	1.03051e+07	1.66441e+07	7.70414e+06	7.09312e+06
	4	596	gi|9755334|ref|NP_011515.2|	Ygr001c	YGR001C	-	2	2	61.1	0.334206	0.851604	Putative protein of unknown function	8.03899e+06	7.2274e+06	5.38719e+06	6.69505e+06	5.50753e+06	5.3861e+06
	4	597	gi|6319424|ref|NP_009506.1|	Ede1	YBL047C	-	7	7	311.11	0.334567	0.465199	Endocytic protein	6.19418e+07	6.97026e+07	2.7171e+08	8.79894e+07	4.69951e+07	5.26556e+07
	4	598	gi|6323554|ref|NP_013625.1|	Tub1	YML085C	-	12	10	633.72	0.335805	1.12487	Alpha-tubulin	106402283	1.54526e+08	1.17872e+08	1.53235e+08	136123811	1.36744e+08
	4	599	gi|6324697|ref|NP_014766.1|	Leo1	YOR123C	-	2	2	94.23	0.336459	1.77621	Component of the Paf1 complex	6.07379e+06	4.14605e+06	7.24004e+06	4.23029e+06	1.57625e+07	1.10196e+07
	4	600	gi|6324778|ref|NP_014847.1|;gi|6325138|ref|NP_015206.1|	Ded1	YOR204W	-	25	24	2013.57	0.336741	0.910342	ATP-dependent DEAD (Asp-Glu-Ala-Asp)-box RNA helicase	1012578989	9.89263e+08	1063075000	9.63625e+08	1051361085	7.75136e+08
	4	601	gi|6319523|ref|NP_009605.1|	Reb1	YBR049C	-	3	3	139.67	0.337365	2.29347	RNA polymerase I enhancer binding protein	5.02397e+06	2.21602e+06	2.6679e+06	2.04749e+06	1.23783e+07	8.29758e+06
	4	602	gi|6320548|ref|NP_010628.1|;gi|6321883|ref|NP_011959.1|	Ydr341c	YDR341C	-	23	23	1405.26	0.340542	0.873766	Arginyl-tRNA synthetase	2.14182e+08	2.01338e+08	2.39836e+08	2.4027e+08	156390225	1.75968e+08
	4	603	gi|6319619|ref|NP_009701.1|	Sup45	YBR143C	-	9	9	511.76	0.34081	0.632997	Polypeptide release factor (eRF1) in translation termination	3.9604e+07	5.98848e+07	1.19889e+08	5.15835e+07	4.35957e+07	4.36864e+07
	4	604	gi|6323891|ref|NP_013962.1|	Rna1	YMR235C	-	9	9	650.61	0.341396	1.21271	GTPase activating protein (GAP) for Gsp1p	4.84606e+07	3.12875e+07	6.12495e+07	6.48599e+07	5.14592e+07	5.46698e+07
	4	605	gi|6320689|ref|NP_010769.1|	Pho8	YDR481C	-	3	3	259.51	0.341611	1.12669	Repressible vacuolar alkaline phosphatase	5.67515e+06	7.64554e+06	7.56771e+06	8.83229e+06	7.45631e+06	7.24621e+06
	4	606	gi|6320956|ref|NP_011035.1|	Kap123	YER110C	-	28	27	1848.3	0.342129	0.850222	Karyopherin beta	5.95862e+08	5.11398e+08	3.82629e+08	3.97117e+08	4.10052e+08	4.59567e+08
	4	607	gi|6322406|ref|NP_012480.1|	Yjl055w	YJL055W	-	4	4	249.66	0.34253	0.877699	Putative protein of unknown function	2.96496e+07	2.59794e+07	2.31191e+07	2.77064e+07	1.93984e+07	2.20123e+07
	4	608	gi|6323726|ref|NP_013797.1|	Nam7	YMR080C	-	2	2	130.53	0.342729	0.757706	ATP-dependent RNA helicase of the SFI superfamily	584560	585304	699033	989047	239864	187164
	4	609	gi|6322137|ref|NP_012212.1|	Rpl34b	YIL052C	-	3	3	189.93	0.344362	0.525	Ribosomal 60S subunit protein L34B	4.60154e+07	1.62733e+08	1.40348e+08	9.89399e+07	9.03363e+06	7.53019e+07
	4	610	gi|6319972|ref|NP_010052.1|	Ssb1	YDL229W	-	49	4	4948.01	0.346944	0.841407	Cytoplasmic ATPase that is a ribosome-associated molecular chaperone	1.49403e+08	1.61318e+08	2.13373e+08	1.86141e+08	127147754	1.27687e+08
	4	611	gi|6323204|ref|NP_013276.1|	Cbf5	YLR175W	-	15	14	918.37	0.347804	0.810303	Pseudouridine synthase catalytic subunit of box H/ACA snoRNPs	1.53516e+08	1.43737e+08	1.57285e+08	1.93265e+08	8.21406e+07	9.29083e+07
	4	612	gi|6322083|ref|NP_012158.1|	Yil108w	YIL108W	-	3	3	164.23	0.348193	1.19481	Putative metalloendopeptidase	6.63757e+06	6.72429e+06	5.33356e+06	9.5035e+06	6.78528e+06	6.04874e+06
	4	613	gi|6323840|ref|NP_013911.1|	Hsc82	YMR186W	-	49	10	4569.73	0.348323	0.923323	Cytoplasmic chaperone of the Hsp90 family	1450674494	1142743102	1306163761	1169453379	1236757741	1194361276
	4	614	gi|6324486|ref|NP_014555.1|;gi|6319621|ref|NP_009703.1|;IPI:CON_ADH|SWISS-PROT:P00330	Adh1	YOL086C	-	25	18	2195.28	0.349463	0.904569	Alcohol dehydrogenase	12885934774	12253470851	10400403314	9995568656	12273164159	9879480480
	4	615	gi|6324806|ref|NP_014875.1|	Mge1	YOR232W	-	3	3	157.04	0.349604	1.35506	Mitochondrial matrix cochaperone	8.3776e+06	1.20763e+06	2.9666e+06	5.95123e+06	4.92694e+06	6.13038e+06
	4	616	gi|6324449|ref|NP_014518.1|	Hrp1	YOL123W	-	3	3	256.96	0.350313	1.45133	Subunit of cleavage factor I	2.0652e+06	2.46699e+07	1.33249e+07	1.77901e+07	2.0145e+07	2.02053e+07
	4	617	gi|6321723|ref|NP_011800.1|	Erv29	YGR284C	-	2	2	123.67	0.35032	1.82576	Protein localized to COPII-coated vesicles	3.48389e+06	1.22726e+07	3.36873e+06	2.16799e+07	7.54899e+06	5.68918e+06
	4	618	gi|6320980|ref|NP_011059.1|;gi|6320644|ref|NP_010724.1|	Glc7	YER133W	-	9	9	584.09	0.350595	1.22927	Type 1 serine/threonine protein phosphatase catalytic subunit	3.67699e+07	3.13379e+07	55914596	6.36791e+07	4.44902e+07	4.42875e+07
	4	619	gi|6322739|ref|NP_012812.1|	Kti12	YKL110C	-	3	3	93.87	0.351446	1.38987	Protein that plays a role in modification of tRNA wobble nucleosides	1.72061e+06	4.83885e+06	670352	4.19422e+06	2.64676e+06	3.20752e+06
	4	620	gi|6323729|ref|NP_013800.1|	Adh3	YMR083W	-	12	10	553.04	0.354644	1.14519	Mitochondrial alcohol dehydrogenase isozyme III	9.72404e+07	1.04327e+08	1.24056e+08	1.44522e+08	1.2649e+08	1.01889e+08
	4	621	gi|6324085|ref|NP_014155.1|	Sui1	YNL244C	-	5	5	632.81	0.355341	0.888377	Translation initiation factor eIF1	1.91398e+08	1.85493e+08	153894052	1.71681e+08	1.2864e+08	1.71216e+08
	4	622	gi|6319380|ref|NP_009462.1|	Map2	YBL091C	-	5	5	277.74	0.355564	1.24111	Methionine aminopeptidase	1.36928e+07	2.50144e+07	3.42078e+07	3.2219e+07	2.93391e+07	2.89372e+07
	4	623	gi|6321301|ref|NP_011378.1|	Sec27	YGL137W	-	11	10	503.3	0.355819	1.12047	Essential beta'-coat protein of the COPI coatomer	5.08547e+07	6.15679e+07	6.20551e+07	7.64796e+07	6.00691e+07	5.89491e+07
	4	624	gi|6320890|ref|NP_010969.1|	Tpa1	YER049W	-	5	4	184.37	0.357459	1.42258	Poly(rA)-binding protein	2.85128e+06	1.86952e+07	8.80757e+06	1.41891e+07	1.83848e+07	1.06071e+07
	4	625	gi|6320056|ref|NP_010136.1|	Cop1	YDL145C	-	14	14	937.47	0.357858	1.06324	Alpha subunit of COPI vesicle coatomer complex	110604358	1.32071e+08	1.08998e+08	1.27385e+08	1.23575e+08	122954216
	4	626	gi|6321648|ref|NP_011725.1|	Trx2	YGR209C	-	5	4	274.9	0.358391	1.52905	Cytoplasmic thioredoxin isoenzyme	4.08639e+07	3.99743e+07	7.92406e+06	2.87818e+07	6.18228e+07	4.5117e+07
	4	627	gi|6322984|ref|NP_013055.1|	Rpl8b	YLL045C	-	14	3	1061.39	0.361327	0.727213	Ribosomal 60S subunit protein L8B	8.61173e+07	9.49348e+07	179965316	1.06679e+08	6.42623e+07	9.15949e+07
	4	628	gi|6320710|ref|NP_010790.1|	Sam2	YDR502C	-	16	6	997.13	0.362122	0.709496	S-adenosylmethionine synthetase	6.03993e+07	5.72895e+07	1.11436e+08	8.77151e+07	2.82987e+07	4.65495e+07
	4	629	gi|6323335|ref|NP_013407.1|	Aco1	YLR304C	-	26	26	2245.51	0.363694	0.76931	Aconitase	5.62901e+08	5.26129e+08	9.69306e+08	6.40223e+08	4.05919e+08	5.37358e+08
	4	630	gi|6320019|ref|NP_010099.1|	Lys20	YDL182W	-	18	3	909.3	0.3639	0.821113	Homocitrate synthase isozyme	4.73295e+07	4.06842e+07	3.47123e+07	2.2299e+07	4.57514e+07	3.27215e+07
	4	631	gi|6325021|ref|NP_015089.1|	Rvb2	YPL235W	-	8	8	362.45	0.365869	1.2735	ATP-dependent DNA helicase, also known as reptin	2.47213e+07	2.96307e+07	1.04299e+07	3.00234e+07	2.57019e+07	2.67745e+07
	4	632	gi|6321025|ref|NP_011104.1|	Bmh1	YER177W	-	15	4	1101.7	0.365887	1.0802	14-3-3 protein, major isoform	2.04673e+08	2.61976e+08	2.13475e+08	2.50573e+08	2.31934e+08	2.5216e+08
	4	633	gi|6321890|ref|NP_011966.1|	Sfb3	YHR098C	+	3	3	167.59	0.366621	0.666004	Component of the Sec23p-Sfb3p heterodimer of the COPII vesicle coat	6.65195e+06	7.73991e+06	2.96528e+06	4.68501e+06	2.50953e+06	4.36539e+06
	4	634	gi|6323725|ref|NP_013796.1|	Sec14	YMR079W	-	8	8	362.45	0.367248	0.871375	Phosphatidylinositol/phosphatidylcholine transfer protein	1.53983e+08	1.21068e+08	1.15699e+08	1.24491e+08	9.0808e+07	1.25191e+08
	4	635	gi|6324137|ref|NP_014207.1|	Chs1	YNL192W	-	2	2	89.89	0.368708	1.28255	Chitin synthase I	3.67916e+06	3.643e+06	7.71101e+06	8.23709e+06	4.95336e+06	6.09033e+06
	4	636	gi|6325261|ref|NP_015329.1|	Aim45	YPR004C	-	8	8	657.28	0.36999	1.09163	Putative ortholog of mammalian ETF-alpha	5.76533e+07	5.03112e+07	5.74161e+07	6.42535e+07	6.433e+07	5.19512e+07
	4	637	gi|6322923|ref|NP_012996.1|	Ykr070w	YKR070W	-	2	2	202.93	0.370409	1.25396	Putative protein of unknown function	8.97954e+06	1.21067e+07	6.97178e+06	1.54878e+07	1.05758e+07	9.11983e+06
	4	638	gi|6324725|ref|NP_014794.1|	Rpb2	YOR151C	-	11	11	501.19	0.371737	0.76748	RNA polymerase II second largest subunit B150	1.71971e+07	2.10894e+07	3.01663e+07	2.70547e+07	1.16273e+07	1.38541e+07
	4	639	gi|6325345|ref|NP_015413.1|	Srp54	YPR088C	-	3	3	133.69	0.371919	1.22372	Signal recognition particle (SRP) subunit (homolog of mammalian SRP54)	1.36565e+07	1.38051e+07	2.47928e+07	1.67816e+07	2.24898e+07	2.46731e+07
	4	640	gi|6322732|ref|NP_012805.1|	Sba1	YKL117W	-	3	3	124.28	0.376913	1.22169	Co-chaperone that binds and regulates Hsp90 family chaperones	3.79389e+07	2.747e+07	1.53083e+07	3.12801e+07	3.24164e+07	3.49151e+07
	4	641	gi|6325017|ref|NP_015085.1|	Yar1	YPL239W	-	2	2	230.07	0.379553	1.22735	Ankyrin-repeat containing, nucleocytoplasmic shuttling chaperone	1.29374e+07	2.73019e+07	2.45883e+07	2.80392e+07	2.20272e+07	2.94999e+07
	4	642	gi|14318501|ref|NP_116635.1|	Lpd1	YFL018C	-	14	13	788.4	0.383088	1.10794	Dihydrolipoamide dehydrogenase	7.06582e+07	8.3647e+07	5.59771e+07	7.763e+07	7.51008e+07	8.02491e+07
	4	643	gi|6322036|ref|NP_012111.1|	Gut2	YIL155C	-	7	7	228.31	0.384964	1.21156	Mitochondrial glycerol-3-phosphate dehydrogenase	1.22687e+07	8.24231e+06	6.38548e+06	1.34225e+07	9.74659e+06	9.4176e+06
	4	644	gi|6323332|ref|NP_013404.1|	Ylr301w	YLR301W	-	10	10	521.45	0.386063	0.890868	Protein of unknown function that interacts with Sec72p and Hrr25p	123099990	1.50303e+08	1.05487e+08	1.21356e+08	1.08874e+08	107311169
	4	645	gi|37362621|ref|NP_009731.2|	Smy2	YBR172C	-	2	2	108.29	0.387312	0.910708	GYF domain protein	96664	100160	105721	217410	58119.8	0
	4	646	gi|14318474|ref|NP_116609.1|	Sec53	YFL045C	-	15	15	973.97	0.388819	0.861416	Phosphomannomutase	3.19408e+08	2.9114e+08	2.09255e+08	2.31277e+08	2.12869e+08	2.62046e+08
	4	647	gi|6320267|ref|NP_010347.1|	Lcb2	YDR062W	-	3	3	188.26	0.391779	0.955353	Component of serine palmitoyltransferase	1.6381e+07	1.689e+07	1.56926e+07	1.58091e+07	1.4317e+07	1.66515e+07
	4	648	gi|6323795|ref|NP_013866.1|	Tif34	YMR146C	-	8	8	696.41	0.393452	0.875292	eIF3i subunit of the eukaryotic translation initiation factor 3 (eIF3)	1.35508e+08	1.18655e+08	8.93189e+07	9.65111e+07	1.0143e+08	1.02707e+08
	4	649	gi|6325267|ref|NP_015335.1|	Rpa135	YPR010C	-	12	12	675.13	0.394124	0.871456	RNA polymerase I second largest subunit A135	5.88067e+07	8.15416e+07	7.07374e+07	7.61716e+07	5.46348e+07	5.31456e+07
	4	650	gi|6322783|ref|NP_012856.1|	Ynk1	YKL067W	-	4	4	171.42	0.396318	1.26909	Nucleoside diphosphate kinase	3.8813e+07	1.04319e+08	8.42706e+07	1.17759e+08	7.88704e+07	9.19647e+07
	4	651	gi|6322082|ref|NP_012157.1|;gi|6324279|ref|NP_014349.1|	Sec24	YIL109C	-	14	14	679.99	0.396656	0.864382	Component of the Sec23p-Sec24p heterodimer of the COPII vesicle coat	8.04823e+07	8.91968e+07	8.58518e+07	1.03754e+08	5.78845e+07	5.92375e+07
	4	652	gi|6322198|ref|NP_012273.1|	Pri1	YIR008C	-	3	3	77.67	0.396863	0.660799	Subunit of DNA primase	7.57223e+06	2.57121e+06	5.45771e+06	5.28189e+06	2.8526e+06	2.17473e+06
	4	653	gi|6321013|ref|NP_011092.1|	Pab1	YER165W	-	21	21	1620.25	0.397352	1.05163	Poly(A) binding protein	7.29621e+08	6.78886e+08	6.11129e+08	7.01506e+08	6.86182e+08	7.36228e+08
	4	654	gi|6320826|ref|NP_010905.1|	Glc3	YEL011W	-	2	2	85.67	0.400395	0.348339	Glycogen branching enzyme, involved in glycogen accumulation	1.11397e+06	2.13168e+06	140146	156353	135267	887783
	4	655	gi|10383757|ref|NP_009880.2|	Apa1	YCL050C	-	12	12	852.02	0.401318	0.750876	AP4A phosphorylase	1.65112e+08	3.3916e+08	2.57912e+08	258263961	115159325	1.98882e+08
	4	656	gi|86558907|ref|NP_012211.2|	Rhr2 (GPP1)	YIL053W	-	17	12	1089.87	0.401781	1.22584	Constitutively expressed DL-glycerol-3-phosphate phosphatase	3.66368e+08	4.06422e+08	5.99994e+08	5.30089e+08	7.27164e+08	4.25559e+08
	4	657	gi|6322529|ref|NP_012603.1|	Ham1	YJR069C	-	5	4	250.14	0.403742	1.96381	Nucleoside triphosphate pyrophosphohydrolase	2.3428e+07	3.09208e+07	8.11512e+06	1.20148e+07	5.08915e+07	5.97609e+07
	4	658	gi|6321594|ref|NP_011671.1|	Cys4	YGR155W	-	30	30	1982.34	0.404951	0.931569	Cystathionine beta-synthase	3.90823e+08	3.79731e+08	4.68506e+08	362521312	3.90237e+08	401512365
	4	659	gi|6321643|ref|NP_011720.1|	Ade3	YGR204W	-	17	17	1163.07	0.405407	0.922654	Cytoplasmic trifunctional enzyme C1-tetrahydrofolate synthase	2.33882e+08	257777593	2.39257e+08	2.66596e+08	2.07367e+08	2.0042e+08
	4	660	gi|6320377|ref|NP_010457.1|	Sup35	YDR172W	-	9	9	687.29	0.405476	1.13578	Translation termination factor eRF3	1.03741e+08	9.73658e+07	6.96871e+07	1.17232e+08	100899587	8.94309e+07
	4	661	gi|6321650|ref|NP_011727.1|	Zpr1	YGR211W	-	9	8	376.96	0.405956	0.739107	Essential protein with two zinc fingers	3.44217e+07	3.6824e+07	7.27714e+07	4.50647e+07	2.59711e+07	3.54082e+07
	4	662	gi|6324132|ref|NP_014202.1|	Whi3	YNL197C	-	2	2	68.59	0.408793	0.82316	RNA binding protein that sequesters CLN3 mRNA in cytoplasmic foci	4.2863e+06	3.32443e+06	4.61078e+06	5.04878e+06	2.1262e+06	2.88527e+06
	4	663	gi|6319711|ref|NP_009793.1|	Arc40	YBR234C	-	5	5	426.34	0.409925	1.34481	Subunit of the ARP2/3 complex	7.89402e+07	7.37714e+07	1.31297e+07	6.15127e+07	8.93486e+07	7.21643e+07
	4	664	gi|6320596|ref|NP_010676.1|	Rvs167	YDR388W	-	7	7	371.09	0.409967	0.698021	Actin-associated protein with roles in endocytosis and exocytosis	2.40738e+07	3.51459e+07	5.95682e+07	4.56973e+07	2.54631e+07	1.17561e+07
	4	665	gi|6321338|ref|NP_011415.1|	Seh1	YGL100W	-	3	3	132.87	0.411886	1.27472	Component of two distinct complexes	1.75877e+06	1.80048e+06	3.30468e+06	3.42395e+06	1.94111e+06	3.38451e+06
	4	666	gi|6321683|ref|NP_011760.1|	Lsc2	YGR244C	-	9	9	444.93	0.413419	1.16805	Beta subunit of succinyl-CoA ligase	2.78983e+07	2.95027e+07	3.66491e+07	4.6735e+07	3.00676e+07	3.30528e+07
	4	667	gi|6323537|ref|NP_013608.1|	Tsl1	YML100W	-	10	9	541.03	0.413658	0.901417	Large subunit of trehalose 6-phosphate synthase/phosphatase complex	3.97082e+07	3.25898e+07	3.58528e+07	3.77537e+07	3.36342e+07	2.61011e+07
	4	668	gi|6324461|ref|NP_014530.1|	Mdy2	YOL111C	-	2	2	84.55	0.415869	0.806218	Protein involved in inserting tail-anchored proteins into ER membranes	1.56753e+06	1.81181e+06	2.09101e+06	3.1073e+06	999546	303445
	4	669	gi|6324933|ref|NP_015002.1|	Snx3	YOR357C	-	2	2	82.67	0.416649	1.30732	Sorting nexin for late-Golgi enzymes	4.69808e+06	4.35877e+06	984918	3.65683e+06	4.8812e+06	4.58978e+06
	4	670	gi|6320156|ref|NP_010236.1|	Sit4	YDL047W	-	2	2	94.7	0.417782	1.28235	Type 2A-related serine-threonine phosphatase	9.95837e+06	9.62095e+06	3.72425e+06	7.80959e+06	9.30376e+06	12770047
	4	671	gi|6320691|ref|NP_010771.1|	Kre2	YDR483W	-	3	3	160.71	0.419349	1.24728	Alpha1,2-mannosyltransferase of the Golgi	1.08227e+07	1.14468e+07	5.23874e+06	1.45337e+07	9.02202e+06	1.07548e+07
	4	672	gi|6324292|ref|NP_014362.1|	Nce103	YNL036W	-	2	2	128.77	0.420475	0.551573	Carbonic anhydrase	2.20092e+07	1.78299e+07	4.96913e+06	1.00032e+07	8.28592e+06	6.42587e+06
	4	673	gi|6324140|ref|NP_014210.1|	Srp1	YNL189W	-	10	10	565.82	0.421006	1.13121	Karyopherin alpha homolog	1.30127e+08	1.34563e+08	8.63228e+07	1.18416e+08	1.32533e+08	1.46119e+08
	4	674	gi|6323028|ref|NP_013100.1|	Dnm1	YLL001W	-	7	7	287.58	0.421439	1.19961	Dynamin-related GTPase involved in mitochondrial organization	10121026	1.17403e+07	1.68869e+07	1.98427e+07	1.23096e+07	1.43303e+07
	4	675	gi|6321626|ref|NP_011703.1|	Hgh1	YGR187C	-	5	5	257.61	0.423805	1.27301	Nonessential protein of unknown function	2.36906e+07	1.75164e+07	7.33551e+06	1.57825e+07	2.48473e+07	2.11652e+07
	4	676	gi|10383762|ref|NP_009902.2|	Rnq1	YCL028W	-	3	3	280.97	0.42412	1.62269	[PIN(+)] prion	1.94644e+07	1.91096e+07	1.03829e+06	3.48613e+07	8.93866e+06	2.04784e+07
	4	677	gi|6323429|ref|NP_013501.1|	Afg2	YLR397C	-	3	3	147.3	0.424813	0.825511	ATPase of the CDC48/PAS1/SEC18 (AAA) family, forms a hexameric complex	3.79641e+06	6.17019e+06	6.00714e+06	5.5902e+06	3.41417e+06	4.18213e+06
	4	678	gi|6321464|ref|NP_011541.1|	Rps25a	YGR027C	-	4	4	418.73	0.425368	1.29696	Protein component of the small (40S) ribosomal subunit	1.44149e+07	8.02103e+07	3.86343e+07	4.30331e+07	5.66211e+07	7.31783e+07
	4	679	gi|6320141|ref|NP_010220.1|	Ydl063c	YDL063C	-	2	2	89.82	0.425481	0.637822	Transport adaptor or symportin	1.65274e+06	1.13044e+06	3.63555e+06	1.47573e+06	2.2879e+06	330379
	4	680	gi|6324081|ref|NP_014151.1|	Rpa49	YNL248C	-	3	3	240.97	0.425976	0.756497	RNA polymerase I subunit A49	1.12532e+07	1.13001e+07	2.1211e+07	2.01826e+07	7.49381e+06	5.43127e+06
	4	681	gi|6320215|ref|NP_010295.1|	Rpl4b	YDR012W	-	16	2	1542.71	0.427301	0.657328	Ribosomal 60S subunit protein L4B	5.8184e+07	2.61937e+07	1.98183e+07	3.68186e+07	8.72044e+06	2.29518e+07
	4	682	gi|6320936|ref|NP_011015.1|	Met6	YER091C	-	15	15	726.03	0.428093	1.0902	Cobalamin-independent methionine synthase	7.42909e+07	7.23737e+07	6.16296e+07	8.52076e+07	7.62084e+07	6.56672e+07
	4	683	gi|6320079|ref|NP_010159.1|	Ydl124w	YDL124W	-	3	3	187.65	0.428523	1.20838	NADPH-dependent alpha-keto amide reductase	1.84748e+07	2.99368e+07	2.67812e+07	3.16999e+07	2.20504e+07	3.71112e+07
	4	684	gi|6324535|ref|NP_014604.1|	Pre6	YOL038W	-	8	8	474.56	0.428793	1.1275	Alpha 4 subunit of the 20S proteasome	1.50294e+08	1.63585e+08	1.22834e+08	1.95738e+08	1.58786e+08	1.3787e+08
	4	685	gi|6323567|ref|NP_013638.1|	Rpl6a	YML073C	-	11	3	649.31	0.429715	0.694273	Ribosomal 60S subunit protein L6A	8.02702e+07	1.38709e+08	4.82641e+07	7.6744e+07	4.95948e+07	5.9201e+07
	4	686	gi|6322843|ref|NP_012916.1|	Mrt4	YKL009W	-	6	6	357.11	0.431095	0.937966	Protein involved in mRNA turnover and ribosome assembly	9.76829e+07	9.73246e+07	8.47056e+07	9.33116e+07	9.13578e+07	7.7692e+07
	4	687	gi|10383781|ref|NP_009938.2|	Pgk1	YCR012W	-	47	47	5168.97	0.43443	0.868119	3-phosphoglycerate kinase	23188615477	24002953796	23455264461	23029972523	12958906223	25340961660
	4	688	gi|6322374|ref|NP_012448.1|	Trl1	YJL087C	-	3	3	151.73	0.434644	0.795038	tRNA ligase	1.80842e+06	1.79966e+06	3.05702e+06	1.1224e+06	2.29893e+06	1.87767e+06
	4	689	gi|6319603|ref|NP_009685.1|	Vma2	YBR127C	-	24	23	2353.51	0.435472	0.903155	Subunit B of V1 peripheral membrane domain of vacuolar H+-ATPase	1234771318	9.05768e+08	9.01275e+08	9.28171e+08	9.26936e+08	8.92123e+08
	4	690	gi|6323593|ref|NP_013664.1|	Gsf2	YML048W	-	4	4	223.85	0.436541	1.21915	Endoplasmic reticulum (ER) localized integral membrane protein	1.28402e+06	2.09318e+06	5.99803e+06	3.93873e+06	4.35648e+06	3.13461e+06
	4	691	gi|83578105|ref|NP_014734.2|	Tma46	YOR091W	-	2	2	86.5	0.437717	1.30674	Protein of unknown function that associates with translating ribosomes	29015	4.7528e+06	3.83919e+06	4.05318e+06	5.24812e+06	1.96411e+06
	4	692	gi|6319319|ref|NP_009402.1|	Erp1	YAR002C-A	-	5	5	207.91	0.438202	0.830193	Member of the p24 family involved in ER to Golgi transport	3.72045e+07	3.85797e+07	2.45298e+07	2.58808e+07	2.00979e+07	3.73013e+07
	4	693	gi|6323565|ref|NP_013636.1|;gi|6323483|ref|NP_013555.1|	Hmg1	YML075C	-	3	3	195.23	0.439543	1.12015	HMG-CoA reductase	6.33314e+06	5.94017e+06	7.35079e+06	8.94397e+06	6.65195e+06	6.38602e+06
	4	694	gi|6323391|ref|NP_013463.1|	Ade13	YLR359W	-	5	5	411.92	0.441697	1.54332	Adenylosuccinate lyase	5.71759e+07	50415670	8.16414e+07	1.71862e+08	6.05382e+07	59646245
	4	695	gi|6324660|ref|NP_014729.1|	Tcb1	YOR086C	-	2	2	81.78	0.441953	1.21964	Lipid-binding ER protein involved in ER-plasma membrane tethering	2.6904e+06	4.15166e+06	1.54491e+06	4.15463e+06	3.29981e+06	2.77462e+06
	4	696	gi|6323030|ref|NP_013102.1|	Noc3	YLR002C	-	2	2	129.41	0.44263	0.864687	Subunit of a nuclear complex with Noc2p and pre-replicative complexes	2.97073e+06	2.82027e+06	2.20342e+06	3.14195e+06	2.02305e+06	1.74768e+06
	4	697	gi|6320435|ref|NP_010515.1|	Ivy1	YDR229W	-	2	2	55.14	0.443104	1.24179	Phospholipid-binding protein that interacts with both Ypt7p and Vps33p	2.47131e+06	4.2823e+06	5.5883e+06	6.71375e+06	3.89719e+06	4.71512e+06
	4	698	gi|6320830|ref|NP_010909.1|	Yel007w	YEL007W	-	2	2	93.25	0.444596	1.45659	Transcriptional regulator of pseudohyphal growth	987931	32215.7	1.90198e+06	678660	2.57229e+06	1.00541e+06
	4	699	gi|6323056|ref|NP_013128.1|	Ade16	YLR028C	-	14	8	764.57	0.446839	0.869231	Enzyme of 'de novo' purine biosynthesis	5.98526e+07	4.6074e+07	6.01086e+07	6.56505e+07	3.73061e+07	4.13663e+07
	4	700	gi|6323630|ref|NP_013701.1|	Erv25	YML012W	-	2	2	123.93	0.447879	1.41403	Member of the p24 family involved in ER to Golgi transport	1.19028e+07	1.8627e+07	1.18035e+07	1.40711e+07	1.3083e+07	3.27064e+07
	4	701	gi|6320117|ref|NP_010197.1|	Ydl086w	YDL086W	-	4	4	432.71	0.449925	0.850379	Putative carboxymethylenebutenolidase	9.01848e+07	7.36035e+07	5.40014e+07	7.10744e+07	6.35119e+07	5.06176e+07
	4	702	gi|6323639|ref|NP_013710.1|	Glo1	YML004C	-	2	2	66.64	0.450449	0.746369	Monomeric glyoxalase I	8.74093e+06	1.49581e+07	6.54419e+06	9.18815e+06	4.4186e+06	8.96583e+06
	4	703	gi|6323232|ref|NP_013304.1|	Mss51	YLR203C	-	2	2	52.5	0.452936	0.311283	Specific translational activator for the mitochondrial COX1 mRNA	1.65615e+06	1.38762e+06	114061	150252	447578	385151
	4	704	gi|6323669|ref|NP_013740.1|	Ymr027w	YMR027W	-	6	5	271.67	0.455146	1.08457	Putative protein of unknown function	1.66169e+07	1.98109e+07	1.5124e+07	2.0787e+07	1.84029e+07	1.67216e+07
	4	705	gi|6320590|ref|NP_010670.1|	Rpp2b	YDR382W	-	7	7	578.93	0.455954	0.886431	Ribosomal protein P2 beta	1.89622e+08	1.89885e+08	258246447	201152741	1.52162e+08	2.1201e+08
	4	706	gi|6320242|ref|NP_010322.1|	Krs1	YDR037W	-	24	24	1667.05	0.456029	0.956818	Lysyl-tRNA synthetase	530063938	5.16269e+08	4.66997e+08	5.18941e+08	4.65778e+08	4.63263e+08
	4	707	gi|6320905|ref|NP_010984.1|	Hor2(GPP2)	YER062C	-	8	3	506	0.457915	1.39889	DL-glycerol-3-phosphate phosphatase involved in glycerol biosynthesis;	2.98565e+06	5.84374e+06	1.22406e+07	6.43626e+06	1.59334e+07	7.10506e+06
	4	708	gi|37362654|ref|NP_011609.2|	Rrp46	YGR095C	-	2	2	80.17	0.458632	1.23714	Exosome non-catalytic core component	1.91089e+06	2.60839e+06	1.10691e+06	2.83265e+06	1.63562e+06	2.49212e+06
	4	709	gi|6320811|ref|NP_010890.1|	Rip1	YEL024W	-	4	4	218.45	0.458704	1.1375	Ubiquinol-cytochrome-c reductase	4.71493e+07	5.89244e+07	47607054	7.055e+07	5.85068e+07	4.57558e+07
	4	710	gi|116006493|ref|NP_012376.3|	Hsp150	YJL159W	-	3	3	144.3	0.459529	0.848499	O-mannosylated heat shock protein	4.12487e+07	3.73728e+07	5.36583e+07	5.60043e+07	2.6672e+07	2.95629e+07
	4	711	gi|6321318|ref|NP_011395.1|;gi|6322903|ref|NP_012976.1|	Prp43	YGL120C	-	5	4	219.17	0.45985	1.20331	RNA helicase in the DEAH-box family	9.21316e+06	3.36598e+07	1.7286e+07	2.77398e+07	2.05437e+07	2.41066e+07
	4	712	gi|6320066|ref|NP_010146.1|	Rdi1	YDL135C	-	4	3	221.78	0.460072	0.855822	Rho GDP dissociation inhibitor	5.27094e+07	6.12698e+07	6.42419e+07	7.55767e+07	3.02126e+07	4.67363e+07
	4	713	gi|6322452|ref|NP_012526.1|	Cct8	YJL008C	-	10	10	499.76	0.461846	1.22822	Subunit of the cytosolic chaperonin Cct ring complex	7.66335e+07	6.2228e+07	9.90305e+07	1.32932e+08	8.95676e+07	6.96848e+07
	4	714	gi|6320190|ref|NP_010270.1|	Nop1	YDL014W	-	12	12	1013.13	0.463657	0.900983	Histone glutamine methyltransferase, modifies H2A at Q105 in nucleolus	2.69464e+08	3.12175e+08	387120104	3.0739e+08	3.05541e+08	2.59904e+08
	4	715	gi|6320345|ref|NP_010425.1|	Dop1	YDR141C	-	2	2	98.31	0.466547	1.2864	Golgi-localized, leucine-zipper domain containing protein	2.61576e+06	792826	1.1749e+06	2.8579e+06	1.42618e+06	1.61211e+06
	4	716	gi|6323739|ref|NP_013810.1|	Aip1	YMR092C	-	11	11	520.74	0.466756	0.890765	Actin cortical patch component	149180845	1.67921e+08	1.13188e+08	1.33181e+08	1.12701e+08	1.37406e+08
	4	717	gi|6321617|ref|NP_011694.1|	Pbp1	YGR178C	-	3	3	131.74	0.467215	0.451461	Component of glucose deprivation induced stress granules	1.27025e+06	9.20633e+06	2.58756e+06	2.07541e+06	2.29841e+06	1.52414e+06
	4	718	gi|6320107|ref|NP_010188.1|	Pmt1	YDL095W	-	7	7	384.78	0.468009	0.877754	Protein O-mannosyltransferase of the ER membrane	6.67813e+07	7.37945e+07	1.02864e+08	7.51716e+07	7.62824e+07	6.22266e+07
	4	719	gi|6319655|ref|NP_009736.1|	Eht1	YBR177C	-	6	6	283.6	0.468162	1.38273	Acyl-coenzymeA:ethanol O-acyltransferase	6.35833e+06	1.66193e+07	1.73675e+07	2.91707e+07	1.47893e+07	1.18263e+07
	4	720	gi|6319499|ref|NP_009581.1|	Ola1	YBR025C	-	15	15	1292.21	0.468353	0.91399	P-loop ATPase with similarity to human OLA1 and bacterial YchF	7.36774e+08	9.83819e+08	790658517	8.64969e+08	7.23187e+08	7.07103e+08
	4	721	gi|6323288|ref|NP_013360.1|	Hsp60	YLR259C	-	47	47	3817.34	0.469597	0.944305	Tetradecameric mitochondrial chaperonin	4280558310	4369323877	3657540051	4196189929	3778043146	3647725049
	4	722	gi|6321184|ref|NP_011261.1|	Hxk2	YGL253W	-	26	24	2062.01	0.473917	0.90588	Hexokinase isoenzyme 2	1255650206	1259420187	9.15291e+08	1106445086	9.59372e+08	1041678820
	4	723	gi|6320016|ref|NP_010096.1|	Tfp1(VMA1)	YDL185W	-	44	44	2711.75	0.475651	0.930474	Subunit A of the V1 peripheral membrane domain of V-ATPase	1311050227	1258137381	1124426350	1350446191	1072786784	1013577277
	4	724	gi|6325209|ref|NP_015277.1|	Cam1	YPL048W	-	9	8	556.9	0.475799	1.03924	Nuclear protein required for transcription of MXR1	1.63042e+08	1.84126e+08	1.5525e+08	1.71161e+08	1.72875e+08	1.781e+08
	4	725	gi|6322446|ref|NP_012520.1|	Cct3	YJL014W	-	19	19	1016.49	0.47769	0.503352	Subunit of the cytosolic chaperonin Cct ring complex	1.93175e+08	7.41597e+08	1.36016e+08	1.83537e+08	1.90642e+08	1.64804e+08
	4	726	gi|6321614|ref|NP_011691.1|	Erg1	YGR175C	-	6	6	309.83	0.47952	1.12804	Squalene epoxidase	4.7758e+07	5.09635e+07	3.02271e+07	5.5674e+07	4.35535e+07	4.62315e+07
	4	727	gi|14318528|ref|NP_116661.1|	Yfr006w	YFR006W	-	5	5	359.38	0.480631	0.886827	Putative X-Pro aminopeptidase	3.47549e+07	4.15675e+07	3.10045e+07	3.3627e+07	3.83633e+07	2.319e+07
	4	728	gi|9755335|ref|NP_012765.2|	Ape2	YKL157W	-	8	8	349.53	0.483489	1.20091	Aminopeptidase yscII	3.33321e+07	3.511e+07	1.64874e+07	4.36174e+07	2.72211e+07	3.1154e+07
	4	729	gi|6325141|ref|NP_015209.1|	Hos3	YPL116W	-	2	2	120.1	0.483814	1.54126	Trichostatin A-insensitive homodimeric histone deacetylase (HDAC)	1.89737e+06	2.05187e+06	401774	952881	2.03734e+06	3.7158e+06
	4	730	gi|6320727|ref|NP_010807.1|	Fpr2	YDR519W	-	3	3	211.09	0.483884	1.2881	Membrane-bound peptidyl-prolyl cis-trans isomerase (PPIase)	3.94945e+06	6.1781e+06	8.59941e+06	1.11431e+07	4.98827e+06	7.9908e+06
	4	731	gi|6320006|ref|NP_010086.1|	Sec31	YDL195W	-	12	12	585.91	0.485302	1.13905	Component of the Sec13p-Sec31p complex of the COPII vesicle coat	8.78796e+07	5.90456e+07	7.70105e+07	99435654	8.93229e+07	6.63165e+07
	4	732	gi|6324250|ref|NP_014320.1|	Tpm1	YNL079C	-	2	2	173.31	0.485674	1.83159	Major isoform of tropomyosin	1.97411e+07	6.2712e+07	1.62462e+07	1.81598e+07	4.56408e+07	1.16976e+08
	4	733	gi|6322555|ref|NP_012629.1|	Sfc1	YJR095W	-	2	2	130.76	0.486498	0.672528	Mitochondrial succinate-fumarate transporter	2.52198e+06	786679	844192	1.76804e+06	413611	611261
	4	734	gi|10383764|ref|NP_065436.1|	Hbn1	YCL026C-B	-	2	2	61.12	0.487182	1.08843	Protein of unknown function	418482	3.05885e+06	1.11508e+07	7.02539e+06	3.56356e+06	5.33273e+06
	4	735	gi|37362699|ref|NP_015053.2|	Mdl2	YPL270W	-	2	2	79.98	0.487209	1.19314	Mitochondrial inner membrane half-type ABC transporter	997908	86527	194568	834484	343682	347863
	4	736	gi|6320150|ref|NP_010230.1|	Pbp4	YDL053C	-	2	2	122	0.489751	1.15743	Pbp1p binding protein	6.07616e+06	2.7989e+06	642712	4.00322e+06	3.50235e+06	3.51063e+06
	4	737	gi|6321574|ref|NP_011651.1|	Pre9	YGR135W	-	4	4	375.58	0.491496	0.933852	Alpha 3 subunit of the 20S proteasome	3.49062e+07	3.42183e+07	3.91683e+07	3.81996e+07	3.46734e+07	2.82564e+07
	4	738	gi|6319577|ref|NP_009659.1|	Fes1	YBR101C	-	6	6	585.12	0.492004	1.20635	Hsp70 (Ssa1p) nucleotide exchange factor	5.1514e+07	5.06581e+07	8.35497e+07	9.84001e+07	7.28418e+07	5.28041e+07
	4	739	gi|6325208|ref|NP_015276.1|	Dig1	YPL049C	-	3	3	140.99	0.493582	0.666789	MAP kinase-responsive inhibitor of the Ste12p transcription factor	6.68532e+06	7.0873e+06	2.08592e+07	1.31094e+07	4.28857e+06	5.69417e+06
	4	740	gi|6321721|ref|NP_011798.1|	Bgl2	YGR282C	-	8	8	568.26	0.494572	1.12989	Endo-beta-1,3-glucanase	1.8521e+08	2.12391e+08	1.98861e+08	2.6036e+08	1.68654e+08	2.44923e+08
	4	741	gi|6321905|ref|NP_011981.1|	Yhr113w	YHR113W	+	2	2	94.34	0.494599	0.68659	Cytoplasmic aspartyl aminopeptidase with possible vacuole function	5.3374e+06	3.8115e+06	28.1459	893317	1.36448e+06	4.02377e+06
	4	742	gi|6320798|ref|NP_010877.1|	Rad23	YEL037C	-	2	2	190.95	0.494712	1.2337	Protein with ubiquitin-like N terminus	1.14804e+07	8.05073e+06	3.54533e+07	3.30478e+07	1.74191e+07	1.73678e+07
	4	743	gi|99030932|ref|NP_014840.2|	Mca1	YOR197W	-	3	3	265.17	0.495029	0.788484	Ca2+-dependent cysteine protease	8.22961e+07	9.31466e+07	4.26103e+07	5.18041e+07	6.31955e+07	56931576
	4	744	gi|6322294|ref|NP_012368.1|	Erg20	YJL167W	-	10	10	680.17	0.495369	0.910039	Farnesyl pyrophosphate synthetase	5.4292e+08	4.73668e+08	3.8292e+08	4.72755e+08	4.10862e+08	3.8999e+08
	4	745	gi|6323507|ref|NP_013578.1|	Msc1	YML128C	-	2	2	122.98	0.495949	1.27417	Protein of unknown function	2.90004e+06	5.16672e+06	211926	1.64794e+06	4.65852e+06	4.24197e+06
	4	746	gi|6322352|ref|NP_012426.1|	Utp10	YJL109C	-	5	5	192.84	0.49651	0.872604	Nucleolar protein	2.00173e+07	1.68773e+07	1.25524e+07	1.76373e+07	1.30459e+07	1.24645e+07
	4	747	gi|6321673|ref|NP_011750.1|	Yhb1	YGR234W	-	18	18	1479.06	0.496681	1.16589	Nitric oxide oxidoreductase	1174762447	1312256843	1700723331	2090350266	1569400426	1222716727
	4	748	gi|6324432|ref|NP_014501.1|	Arg8	YOL140W	-	2	2	118.09	0.497376	1.22741	Acetylornithine aminotransferase	11689997	6.02612e+06	9.27306e+06	7.273e+06	1.2011e+07	1.38427e+07
	4	749	gi|6321316|ref|NP_011393.1|	Nab2	YGL122C	-	2	2	64.91	0.497732	0.781596	Nuclear polyadenylated RNA-binding protein	3.40352e+07	2.08016e+07	1.68357e+07	2.26566e+07	6.39433e+06	2.6968e+07
	4	750	gi|6322604|ref|NP_012678.1|	Mgm101	YJR144W	-	3	3	152.45	0.498365	1.12083	Protein with a role in mitochondrial DNA recombinational repair	4.45047e+06	6.03997e+06	227671	4.4095e+06	3.51654e+06	4.08709e+06
	4	751	gi|6323589|ref|NP_013660.1|	Sur7	YML052W	-	2	2	70.21	0.498413	1.92932	Plasma membrane protein of unknown function involved with endocytosis	4.45014e+06	5.67912e+06	116581	900550	9.32262e+06	9.54433e+06
	4	752	gi|6321198|ref|NP_011276.1|	Cse1	YGL238W	-	4	4	223.71	0.498477	0.744566	Nuclear envelope protein that mediates the nuclear export of Srp1p	5.77381e+06	1.1e+07	1.52919e+07	1.26968e+07	7.17466e+06	4.00364e+06
	4	753	gi|6323087|ref|NP_013159.1|	Shm2	YLR058C	-	20	19	1443.8	0.499068	1.12512	Cytosolic serine hydroxymethyltransferase	3.19747e+08	3.33813e+08	3.83238e+08	3.67498e+08	4.86331e+08	3.12694e+08
	4	754	gi|6320297|ref|NP_010377.1|	Ubc13	YDR092W	-	2	2	54.75	0.499206	0.942608	E2 ubiquitin-conjugating enzyme	1.79212e+07	1.90897e+07	1.72677e+07	1.9665e+07	1.47789e+07	1.67195e+07
	4	755	gi|6322836|ref|NP_012909.1|	Atp7	YKL016C	-	4	4	287.17	0.499403	1.17543	Subunit d of the stator stalk of mitochondrial F1F0 ATP synthase	2.22656e+07	2.4988e+07	2.70806e+07	3.02184e+07	3.67936e+07	2.03625e+07
	4	756	gi|6320372|ref|NP_010452.1|	Cdc37	YDR168W	-	2	2	75.37	0.499621	1.1281	Essential Hsp90p co-chaperone	2.772e+07	1.92813e+07	2.301e+07	2.92532e+07	2.92777e+07	2.04488e+07
	4	757	gi|6323968|ref|NP_014039.1|	Pse1	YMR308C	-	3	3	179.35	0.501165	0.857272	Karyopherin/importin that interacts with the nuclear pore complex	2.56049e+07	2.16902e+07	1.95681e+07	2.78841e+07	1.9765e+07	9.67079e+06
	4	758	gi|6323613|ref|NP_013684.1|;gi|6320661|ref|NP_010741.1|	Tsa1	YML028W	-	14	14	1865.64	0.501474	0.914109	Thioredoxin peroxidase	1771901229	1952313897	2470501566	2093693021	1778001486	1790953251
	4	759	gi|6325171|ref|NP_015239.1|	Elp3	YPL086C	-	3	2	129.25	0.501856	4.52851	Subunit of Elongator complex	153293	47374.3	327178	2.11986e+06	71725.8	198772
	4	760	gi|6319503|ref|NP_009585.1|	Cds1	YBR029C	-	3	3	102.61	0.501983	0.887849	Phosphatidate cytidylyltransferase (CDP-diglyceride synthetase)	8.82176e+06	8.85142e+06	9.37645e+06	1.54136e+07	3.99133e+06	4.61112e+06
	4	761	gi|6322150|ref|NP_012225.1|	Ted1	YIL039W	-	2	2	93.77	0.502861	1.20923	Conserved phosphoesterase domain-containing protein	9.87724e+06	1.11214e+07	1.4749e+06	8.12186e+06	7.56789e+06	1.14861e+07
	4	762	gi|6319546|ref|NP_009628.1|	Hsp26	YBR072W	-	5	5	232.08	0.503329	1.12397	Small heat shock protein (sHSP) with chaperone activity	1.61894e+08	1.44908e+08	1.26146e+08	1.42083e+08	2.04815e+08	1.39721e+08
	4	763	gi|6320926|ref|NP_011005.1|	Utp7	YER082C	-	4	4	164.13	0.503348	0.879877	Nucleolar protein	9.31342e+06	7.47912e+06	6.77776e+06	8.36972e+06	7.68361e+06	4.68564e+06
	4	764	gi|6320249|ref|NP_010329.1|	Hem13	YDR044W	-	3	3	137.97	0.504153	1.2274	Coproporphyrinogen III oxidase	6.46952e+06	6.04898e+06	1.30978e+06	6.9796e+06	5.83825e+06	4.15496e+06
	4	765	gi|6320924|ref|NP_011003.1|	Aim9	YER080W	-	2	2	114.36	0.504968	1.18728	Putative protein of unknown function	9.99144e+06	9.59298e+06	1.80008e+06	9.4285e+06	7.71406e+06	8.24678e+06
	4	766	gi|6325297|ref|NP_015365.1|	Tip41	YPR040W	-	2	2	111.41	0.505196	0.605589	Protein that interacts with Tap42p, which regulates PP2A	0	730641	723673	560425	64908	255383
	4	767	gi|6320889|ref|NP_010968.1|	Isd11	YER048W-A	-	3	3	155.14	0.511364	1.12332	Cysteine desulfurase (Nfs1p) activator	1.32424e+07	1.85475e+07	1.05557e+07	1.40825e+07	1.46507e+07	1.88344e+07
	4	768	gi|6319264|ref|NP_009347.1|	Acs1	YAL054C	-	4	4	186.22	0.513001	0.711915	Acetyl-coA synthetase isoform	2.29945e+06	7.17751e+06	5.67307e+06	5.27003e+06	1.06013e+06	4.45538e+06
	4	769	gi|6324161|ref|NP_014231.1|	Fmp41	YNL168C	-	2	2	123.35	0.513848	0.840902	Putative protein of unknown function	1.75109e+07	1.56023e+07	1.24893e+07	4.14861e+06	1.78533e+07	1.63453e+07
	4	770	gi|6323716|ref|NP_013787.1|	Tvp18	YMR071C	-	2	2	84.79	0.514373	1.2106	Integral membrane protein	769729	3.21952e+06	1.08541e+07	1.00331e+07	4.11527e+06	3.82105e+06
	4	771	gi|6321575|ref|NP_011652.1|	Lsb1	YGR136W	-	2	2	54.39	0.515438	1.75701	Negative regulator of actin nucleation-promoting factor activity	2.77971e+06	4.73656e+06	1.03532e+06	7.33309e+06	1.32283e+06	6.36929e+06
	4	772	gi|6324594|ref|NP_014663.1|	Hsp10	YOR020C	-	12	12	860.15	0.517722	0.925083	Mitochondrial matrix co-chaperonin	6.70118e+08	7.42081e+08	5.54607e+08	5.58863e+08	578259714	6.82337e+08
	4	773	gi|6321475|ref|NP_011552.1|;gi|6323382|ref|NP_013454.1|	Orm1	YGR038W	-	2	2	154.97	0.518696	1.10293	Protein that mediates sphingolipid homeostasis	5.67833e+06	5.6847e+06	7.89768e+06	7.49098e+06	7.91308e+06	5.83915e+06
	4	774	gi|50593217|ref|NP_011747.2|	Phb2	YGR231C	-	5	5	206.56	0.519475	1.0945	Subunit of the prohibitin complex (Phb1p-Phb2p)	1.51513e+07	2.67071e+07	1.94405e+07	2.24033e+07	2.32209e+07	2.14674e+07
	4	775	gi|6319699|ref|NP_009781.1|	Pcs60	YBR222C	-	5	5	189.82	0.521049	0.71266	Oxalyl-CoA synthetase	2.26901e+07	2.01169e+07	7.60679e+06	1.81031e+07	5.72213e+06	1.21026e+07
	4	776	gi|6324993|ref|NP_015061.1|	Fum1	YPL262W	-	7	7	380.86	0.522132	1.09798	Fumarase	1.11922e+08	9.44554e+07	8.10419e+07	8.83423e+07	1.04526e+08	1.2271e+08
	4	777	gi|6323442|ref|NP_013514.1|	Vip1	YLR410W	-	4	4	236.57	0.523747	0.881278	Inositol hexakisphosphate and inositol heptakisphosphate kinase	7.57705e+06	7.07053e+06	9.53393e+06	9.42263e+06	4.56231e+06	7.32569e+06
	4	778	gi|6320000|ref|NP_010080.1|	Trm8	YDL201W	-	4	4	163.41	0.523968	1.30513	Noncatalytic subunit of a tRNA methyltransferase complex	5.63942e+06	5.60462e+06	7.1295e+06	1.26196e+07	6.04554e+06	5.31462e+06
	4	779	gi|6320882|ref|NP_010961.1|	Sah1	YER043C	-	25	25	1781.59	0.525842	0.936717	S-adenosyl-L-homocysteine hydrolase	9.3988e+08	8.36476e+08	1061431042	9.99061e+08	8.14721e+08	8.44423e+08
	4	780	gi|6322565|ref|NP_012639.1|	Ado1	YJR105W	-	11	11	763.03	0.526481	1.1003	Adenosine kinase	3.11847e+08	4.22681e+08	4.82083e+08	4.92624e+08	3.78496e+08	4.67524e+08
	4	781	gi|6323511|ref|NP_013582.1|	Tub3	YML124C	-	7	5	455.33	0.529644	0.895896	Alpha-tubulin	7.29046e+07	7.31051e+07	5.03283e+07	6.8116e+07	5.17783e+07	5.60041e+07
	4	782	gi|6319298|ref|NP_009381.1|	Ccr4	YAL021C	-	2	2	106.98	0.52984	0.817618	Component of the CCR4-NOT transcriptional complex	3.89983e+06	3.3969e+06	2.09695e+06	3.59729e+06	894227	3.18893e+06
	4	783	gi|6322350|ref|NP_012424.1|	Cct7	YJL111W	-	7	6	354.77	0.531582	1.13525	Subunit of the cytosolic chaperonin Cct ring complex	4.2435e+07	3.73482e+07	1.78625e+07	3.74067e+07	4.05113e+07	3.29342e+07
	4	784	gi|6323826|ref|NP_013897.1|	Ddr48	YMR173W	-	3	3	96.44	0.532747	0.757617	DNA damage-responsive protein	5.55927e+06	7.94528e+06	1.47538e+07	6.90733e+06	6.84346e+06	7.65819e+06
	4	785	gi|6324175|ref|NP_014245.1|	Yck2	YNL154C	-	3	3	169.74	0.535556	1.05849	Palmitoylated plasma membrane-bound casein kinase I (CK1) isoform	7.12126e+06	7.51721e+06	7.91822e+06	8.89886e+06	6.95244e+06	8.02469e+06
	4	786	gi|6324508|ref|NP_014577.1|	Met22	YOL064C	-	2	2	126.15	0.53741	0.32536	Bisphosphate-3'-nucleotidase	8.65455e+06	6.41911e+06	268750	3.87862e+06	355671	757520
	4	787	gi|269970304|ref|NP_219497.2|;gi|6321804|ref|NP_011880.1|	Lsb3	YFR024C-A	-	2	2	102.58	0.538097	0.989345	Protein containing a C-terminal SH3 domain	1.29409e+06	1.75718e+06	34815.6	883454	1.25408e+06	915677
	4	788	gi|6320027|ref|NP_010107.1|	Dld1	YDL174C	-	3	3	168.05	0.539799	0.706146	D-lactate dehydrogenase	7.32814e+06	7.9609e+06	2.49951e+07	1.88493e+07	4.40916e+06	5.188e+06
	4	789	gi|6325286|ref|NP_015354.1|	Apl4	YPR029C	-	2	2	83.61	0.542674	1.15188	Gamma-adaptin	992148	3.20106e+06	2.93419e+06	2.36185e+06	2.71947e+06	3.12861e+06
	4	790	gi|6322870|ref|NP_012943.1|	Ykr018c	YKR018C	-	3	3	215.23	0.542737	0.887552	Protein of unknown function	1.51772e+07	1.74801e+07	2.07524e+07	2.46172e+07	1.19508e+07	1.08358e+07
	4	791	gi|6320396|ref|NP_010476.1|	Rvb1	YDR190C	-	12	12	651.54	0.54276	1.1409	ATP-dependent DNA helicase, also known as pontin	7.14805e+07	5.87532e+07	3.51638e+07	4.91771e+07	7.15538e+07	6.79706e+07
	4	792	gi|6320478|ref|NP_010558.1|	Glo2	YDR272W	-	3	3	146.38	0.544014	1.2342	Cytoplasmic glyoxalase II	2.85595e+06	1.32506e+06	5.48876e+06	2.4308e+06	5.53556e+06	3.96807e+06
	4	793	gi|6323505|ref|NP_013576.1|	Ero1	YML130C	-	7	7	297.89	0.546728	0.87667	Thiol oxidase required for oxidative protein folding in the ER	3.84237e+07	2.46857e+07	3.79892e+07	3.72998e+07	2.75385e+07	2.37919e+07
	4	794	gi|6320395|ref|NP_010475.1|	Sly1	YDR189W	-	2	2	94.42	0.548286	1.24306	Hydrophilic protein involved in ER/Golgi vesicle trafficking	1.87608e+06	6.78337e+06	952273	4.11974e+06	5.98602e+06	1.84219e+06
	4	795	gi|6322754|ref|NP_012827.1|	Cwp1	YKL096W	-	2	2	83.98	0.549839	2.11734	Cell wall mannoprotein that localizes to birth scars of daughter cells	308651	1.03469e+06	313870	250578	725613	2.53269e+06
	4	796	gi|6321203|ref|NP_011280.1|	Ade5,7	YGL234W	-	16	15	1132.62	0.550804	0.920508	Enzyme of the 'de novo' purine nucleotide biosynthetic pathway	2.00693e+08	1.79029e+08	1.38893e+08	1.54736e+08	158925304	1.63728e+08
	4	797	gi|6319695|ref|NP_009777.1|	Pyc2	YBR218C	-	21	2	1104.24	0.552724	0.756916	Pyruvate carboxylase isoform	5.83278e+06	6.94011e+06	4.86027e+07	4.11741e+07	4.45665e+06	825381
	4	798	gi|6325194|ref|NP_015262.1|	Tim50	YPL063W	-	2	2	56.2	0.553042	1.10478	Essential component of the TIM23 complex	1.49661e+07	7.11402e+06	7.87538e+06	1.02595e+07	1.21628e+07	1.0672e+07
	4	799	gi|6320240|ref|NP_010320.1|	Aro3	YDR035W	-	7	7	347.11	0.555855	0.763631	3-deoxy-D-arabino-heptulosonate-7-phosphate (DAHP) synthase	5.15134e+07	1.92157e+07	2.76148e+07	2.42384e+07	2.31826e+07	2.76775e+07
	4	800	gi|6320393|ref|NP_010474.1|	Cct6	YDR188W	-	7	7	438.28	0.557762	0.851364	Subunit of the cytosolic chaperonin Cct ring complex	3.76934e+07	5.44903e+07	2.87747e+07	4.3284e+07	2.91941e+07	3.05016e+07
	4	801	gi|6324534|ref|NP_014603.1|	Rpp2a	YOL039W	-	4	4	593.47	0.558816	0.887114	Ribosomal protein P2 alpha	4.31439e+08	4.35347e+08	2.97252e+08	3.11336e+08	4.60553e+08	2.60745e+08
	4	802	gi|6320049|ref|NP_010128.1|	Sas10	YDL153C	-	4	4	284.4	0.559108	0.910068	Subunit of U3-containing Small Subunit (SSU) processome complex	8.95043e+06	9.74186e+06	7.76395e+06	1.11833e+07	6.05506e+06	6.83864e+06
	4	803	gi|6320279|ref|NP_010359.1|	Tps2	YDR074W	-	3	2	96.2	0.55953	0.738839	Phosphatase subunit of the trehalose-6-P synthase/phosphatase complex	1.42176e+07	1.26773e+07	5.04435e+06	8.25201e+06	6.54407e+06	8.80192e+06
	4	804	gi|6320720|ref|NP_010801.1|	Grx2	YDR513W	-	3	3	110.76	0.559652	1.06491	Cytoplasmic glutaredoxin	7.04674e+07	8.66072e+07	9.2546e+07	9.16985e+07	7.80921e+07	9.60338e+07
	4	805	gi|6321449|ref|NP_011526.1|	Ygr012w	YGR012W	-	3	3	165.95	0.559687	1.17181	Putative cysteine synthase	6.65062e+06	3.6649e+06	1.5322e+06	4.8524e+06	5.8526e+06	3.17829e+06
	4	806	gi|6325103|ref|NP_015171.1|	Pep4	YPL154C	-	2	2	217.97	0.560691	1.13847	Vacuolar aspartyl protease (proteinase A)	4.34301e+07	6.97488e+07	9.1962e+07	8.64342e+07	5.95257e+07	8.75869e+07
	4	807	gi|6324262|ref|NP_014332.1|	Rpl9b	YNL067W	-	9	2	533.16	0.560874	0.740531	Ribosomal 60S subunit protein L9B	1.36481e+07	1.53089e+07	3.97184e+07	2.89686e+07	1.48554e+07	7.03236e+06
	4	808	gi|6322603|ref|NP_012677.1|	Pmt4	YJR143C	-	4	4	199.22	0.56297	1.11317	Protein O-mannosyltransferase	1.97806e+07	1.42868e+07	8.10515e+06	1.40562e+07	1.71669e+07	1.5722e+07
	4	809	gi|6320353|ref|NP_010434.1|	Num1	YDR150W	-	4	4	282.45	0.565326	0.452903	Protein required for nuclear migration	3.19982e+06	1.20522e+06	1.73235e+07	7.39523e+06	1.59219e+06	853496
	4	810	gi|6324716|ref|NP_014785.1|	Lsc1	YOR142W	-	5	5	251.54	0.566837	1.08305	Alpha subunit of succinyl-CoA ligase	9.73028e+07	9.7905e+07	1.017e+08	1.30445e+08	9.07019e+07	1.00419e+08
	4	811	gi|6323509|ref|NP_013580.1|	Erg13	YML126C	-	15	15	1164.55	0.567718	0.929552	3-hydroxy-3-methylglutaryl-CoA (HMG-CoA) synthase	7.98133e+08	6.8973e+08	5.86332e+08	6.96639e+08	5.59338e+08	6.72095e+08
	4	812	gi|6321376|ref|NP_011453.1|	Pyc1	YGL062W	-	29	10	1691.4	0.573364	0.78754	Pyruvate carboxylase isoform	1.66161e+08	1.46457e+08	6.85165e+07	9.95778e+07	1.12512e+08	8.80684e+07
	4	813	gi|6324911|ref|NP_014980.1|	Ala1	YOR335C	-	15	15	802.7	0.5736	0.79555	Cytoplasmic and mitochondrial alanyl-tRNA synthetase	1.49892e+08	1.81891e+08	3.51963e+08	2.52426e+08	1.52905e+08	1.38623e+08
	4	814	gi|14318504|ref|NP_116638.1|	Mdj1	YFL016C	-	2	2	129.72	0.573838	1.14358	Co-chaperone that stimulates HSP70 protein Ssc1p ATPase activity	9.42407e+06	7.6567e+06	910020	8.73593e+06	4.07985e+06	7.75811e+06
	4	815	gi|6324543|ref|NP_014612.1|	Gas5	YOL030W	-	2	2	96.84	0.574371	1.27451	1,3-beta-glucanosyltransferase	6.16579e+06	7.30436e+06	2.63456e+06	9.97063e+06	3.8201e+06	6.73488e+06
	4	816	gi|37362628|ref|NP_010137.2|	Ydl144c	YDL144C	-	2	2	49.34	0.574388	1.10291	Protein of unknown function	6.0349e+06	1.6472e+06	192906	2.05699e+06	1.28037e+06	5.34809e+06
	4	817	gi|6321185|ref|NP_011262.1|	Rtg2	YGL252C	-	2	2	82.73	0.574474	1.15735	Sensor of mitochondrial dysfunction	789533	2.78867e+06	4.57093e+06	4.23241e+06	2.18892e+06	3.01006e+06
	4	818	gi|6320091|ref|NP_010171.1|	Trm3	YDL112W	-	3	3	183.23	0.575094	1.11595	2'-O-ribose methyltransferase	3.64434e+06	1.10663e+06	3.22278e+06	3.13942e+06	2.83552e+06	2.92335e+06
	4	819	gi|10383760|ref|NP_009896.2|	Lsb5	YCL034W	-	3	3	146.55	0.57975	1.32549	Protein of unknown function	6.49469e+06	1.44962e+06	4.88772e+06	7.8892e+06	2.5213e+06	6.59822e+06
	4	820	gi|6324502|ref|NP_014571.1|	Nba1	YOL070C	-	2	2	176.11	0.579838	1.36368	Protein of unknown function	2743877	2.85259e+06	2.4476e+06	4.82369e+06	1.65755e+06	4.48833e+06
	4	821	gi|42742305|ref|NP_014191.2|	Ynl208w	YNL208W	-	7	7	665.36	0.579972	1.09826	Protein of unknown function	177932367	1.85864e+08	1.1374e+08	1.44676e+08	1.90751e+08	1.8903e+08
	4	822	gi|6321591|ref|NP_011668.1|	Rsr1	YGR152C	-	2	2	59.38	0.579989	2.17108	GTP-binding protein of the Ras superfamily	1.42651e+06	1.13914e+06	34643.9	128012	2.82417e+06	2.69324e+06
	4	823	gi|6325131|ref|NP_015199.1|	Nan1	YPL126W	-	6	6	300.65	0.580549	1.12953	U3 snoRNP protein	8.98526e+06	1.27667e+07	2.12235e+07	2.0376e+07	1.33764e+07	1.479e+07
	4	824	gi|6319682|ref|NP_009764.1|	Ktr3	YBR205W	-	2	2	74.14	0.580691	1.08916	Putative alpha-1,2-mannosyltransferase	5.92215e+06	1.25467e+07	9.24828e+06	1.02551e+07	9.78844e+06	1.0145e+07
	4	825	gi|6324783|ref|NP_014852.1|	Npt1	YOR209C	-	8	8	456.48	0.58112	1.09988	Nicotinate phosphoribosyltransferase	3.56241e+07	3.90779e+07	5.10394e+07	5.44487e+07	3.67871e+07	4.70649e+07
	4	826	gi|6321231|ref|NP_011308.1|	Spt16	YGL207W	-	13	13	686.48	0.581319	1.06484	Subunit of the heterodimeric FACT complex (Spt16p-Pob3p)	4.85213e+07	4.94095e+07	3.99515e+07	5.65167e+07	4.63774e+07	4.39282e+07
	4	827	gi|6319768|ref|NP_009850.1|	Ctp1	YBR291C	-	2	2	105.51	0.581506	1.24923	Mitochondrial inner membrane citrate transporter	269502	220999	1.71066e+06	1.76152e+06	576445	411786
	4	828	gi|6320934|ref|NP_011013.1|;gi|6319415|ref|NP_009497.1|	Ptc2	YER089C	-	4	4	115.3	0.582675	1.34603	Type 2C protein phosphatase (PP2C)	1.7993e+07	1.47957e+07	7.68296e+06	8.70094e+06	2.7527e+07	1.82483e+07
	4	829	gi|6320881|ref|NP_010960.1|	Mxr1	YER042W	-	2	2	73.66	0.585791	0.6205	Methionine-S-sulfoxide reductase	8.51192e+06	5.26823e+06	1.64173e+06	2.21783e+06	2.98531e+06	4.36612e+06
	4	830	gi|6324515|ref|NP_014584.1|	Yol057w	YOL057W	-	3	3	119.46	0.590915	0.867575	Dipeptidyl-peptidase III	4.98438e+06	8.79088e+06	7.07063e+06	6.11185e+06	3.5461e+06	8.42742e+06
	4	831	gi|6322528|ref|NP_012602.1|	Rfc2	YJR068W	-	4	4	166.49	0.591844	0.836642	Subunit of heteropentameric Replication factor C (RF-C)	4.81839e+06	6.50196e+06	1.19126e+07	1.02012e+07	7.70423e+06	1.53225e+06
	4	832	gi|6320255|ref|NP_010335.1|	Tpi1	YDR050C	-	22	22	1925.43	0.592043	1.0728	Triose phosphate isomerase, abundant glycolytic enzyme	2930570409	2925815618	2136986482	2451600960	2976467972	3147252796
	4	833	gi|6324794|ref|NP_014863.1|	Rcn2	YOR220W	-	2	2	135.01	0.592774	1.13965	Protein of unknown function	1.82965e+06	1.99709e+06	1.42081e+07	1.20609e+07	5.41321e+06	3.0793e+06
	4	834	gi|6320382|ref|NP_010462.1|	Ubc1	YDR177W	-	3	3	139.17	0.593509	0.585173	Ubiquitin-conjugating enzyme	115503	1.20417e+06	1.47801e+07	4.98404e+06	2.26382e+06	2.17332e+06
	4	835	gi|6325238|ref|NP_015306.1|	Vtc3	YPL019C	-	2	2	79.24	0.595691	0.766437	Subunit of vacuolar transporter chaperone (VTC) complex	5.56685e+06	5.6825e+06	2.07153e+06	1.93975e+06	5.30408e+06	2.96578e+06
	4	836	gi|6320352|ref|NP_010432.1|	Kgd2	YDR148C	-	5	5	229.39	0.595836	0.930284	Dihydrolipoyl transsuccinylase	6.70162e+07	6.73182e+07	4.89058e+07	5.79168e+07	5.46436e+07	5.79051e+07
	4	837	gi|82795241|ref|NP_009845.2|	Ape3	YBR286W	-	8	8	580.71	0.59608	0.82737	Vacuolar aminopeptidase Y	9.87751e+07	1.47434e+08	2.21851e+08	1.48741e+08	1.26493e+08	1.12025e+08
	4	838	gi|6320718|ref|NP_010798.1|	Smt3	YDR510W	-	3	3	118.97	0.59642	0.866105	Ubiquitin-like protein of the SUMO family	5.49139e+07	4.30932e+07	2.91843e+07	4.33192e+07	3.00253e+07	3.68167e+07
	4	839	gi|6324048|ref|NP_014118.1|	Hch1	YNL281W	-	8	8	571.67	0.59677	1.10379	Heat shock protein regulator	8.66091e+07	1.30803e+08	9.80422e+07	1.42628e+08	9.36512e+07	1.11918e+08
	4	840	gi|6319903|ref|NP_009984.1|	Pwp2	YCR057C	-	2	2	88.15	0.597564	0.612559	Conserved 90S pre-ribosomal component	2.26416e+06	2.85478e+06	281661	1.96282e+06	94897.3	1.25047e+06
	4	841	gi|6320978|ref|NP_011057.1|	Rps26b	YER131W	-	3	3	111.13	0.600931	1.05628	Protein component of the small (40S) ribosomal subunit	3.36763e+07	7.24736e+07	8.15045e+06	4.90672e+07	2.93553e+07	4.2311e+07
	4	842	gi|6320418|ref|NP_010498.1|	Tcp1	YDR212W	-	8	8	453.22	0.60353	0.92771	Alpha subunit of chaperonin-containing T-complex	7.46519e+07	7.93883e+07	5.68401e+07	7.45172e+07	5.99997e+07	6.11189e+07
	4	843	gi|6323423|ref|NP_013495.1|	Ccw14	YLR390W-A	-	4	4	317.06	0.603813	0.765641	Covalently linked cell wall glycoprotein	1.13516e+08	1.0208e+08	2.97461e+08	2.30449e+08	8.76794e+07	7.46888e+07
	4	844	gi|6320100|ref|NP_010180.1|	Qri1	YDL103C	-	7	6	222.49	0.604143	1.08954	UDP-N-acetylglucosamine pyrophosphorylase	2.80439e+07	2.38725e+07	1.31335e+07	2.26193e+07	2.22558e+07	2.59996e+07
	4	845	gi|6320888|ref|NP_010967.1|	Caj1	YER048C	-	3	3	173.86	0.604467	1.05554	Nuclear type II J heat shock protein of the E. coli dnaJ family	1.62275e+07	1.92453e+07	1.44767e+07	1.87431e+07	1.84458e+07	1.55347e+07
	4	846	gi|6319572|ref|NP_009654.1|	Ybr096w	YBR096W	-	2	2	51.01	0.606353	1.04785	Putative protein of unknown function	58.952	6.92621e+06	3.08227e+06	9.87155e+06	344332	271546
	4	847	gi|6324017|ref|NP_014087.1|	Rfa2	YNL312W	-	2	2	132.86	0.607751	0.749232	Subunit of heterotrimeric Replication Protein A (RPA)	2.08984e+07	1.9441e+07	7.28148e+06	1.11023e+07	1.10527e+07	1.35241e+07
	4	848	gi|6320969|ref|NP_011048.1|	Glo3	YER122C	-	2	2	77.95	0.610469	1.11059	ADP-ribosylation factor GTPase activating protein (ARF GAP)	2.6241e+07	1.81272e+07	6.69914e+06	2.3665e+07	1.57666e+07	1.72832e+07
	4	849	gi|6322058|ref|NP_012133.1|	Rpl16a	YIL133C	-	5	3	335.46	0.611375	1.06882	Ribosomal 60S subunit protein L16A	9.88188e+06	5.66776e+07	4.95793e+07	4.53367e+07	3.94472e+07	3.93475e+07
	4	850	gi|6319698|ref|NP_009780.1|	Pdb1	YBR221C	-	8	8	477.61	0.612556	1.06379	E1 beta subunit of the pyruvate dehydrogenase (PDH) complex	1.19445e+08	1.10333e+08	1.21133e+08	1.48659e+08	1.11806e+08	1.12832e+08
	4	851	gi|6322476|ref|NP_012550.1|	Ilv3	YJR016C	-	17	17	1337.2	0.614188	0.950575	Dihydroxyacid dehydratase	2.58896e+08	2.14285e+08	2.23238e+08	2.50002e+08	1.89832e+08	2.22165e+08
	4	852	gi|6320527|ref|NP_010607.1|	Asp1	YDR321W	-	4	4	206.28	0.614624	0.891633	Cytosolic L-asparaginase, involved in asparagine catabolism	2.1495e+07	1.84761e+07	1.2578e+07	1.35807e+07	1.58606e+07	1.74132e+07
	4	853	gi|6325016|ref|NP_015084.1|	Hsp82	YPL240C	-	51	12	4427.46	0.615417	0.946536	Hsp90 chaperone	7.26002e+08	6.03457e+08	6.27981e+08	5.06386e+08	6.95954e+08	6.50447e+08
	4	854	gi|6321412|ref|NP_011489.1|	Trp5	YGL026C	-	18	18	1180.1	0.615774	1.05656	Tryptophan synthase	2.02232e+08	1.91844e+08	2.23047e+08	253799881	2.01489e+08	1.96736e+08
	4	855	gi|6320332|ref|NP_010412.1|	Aro1	YDR127W	-	28	28	1677.31	0.616523	0.930038	Pentafunctional arom protein	1.44237e+08	1.40591e+08	1.7326e+08	1.91589e+08	1.12002e+08	1.22448e+08
	4	856	gi|6325248|ref|NP_015316.1|	Ypl009c	YPL009C	-	3	2	185.58	0.617526	1.28123	Component of the ribosome quality control complex (RQC)	1.96097e+06	1.63971e+06	1.57384e+06	1.18363e+06	2.10903e+06	3.33708e+06
	4	857	gi|6324835|ref|NP_014904.1|	Rpn8	YOR261C	-	5	5	282.73	0.618273	1.12866	Essential non-ATPase regulatory subunit of the 26S proteasome	4.63931e+07	4.20593e+07	2.55301e+07	4.52501e+07	5.22971e+07	31100446
	4	858	gi|6322745|ref|NP_012818.1|	Gfa1	YKL104C	-	17	17	899.57	0.618717	1.20655	Glutamine-fructose-6-phosphate amidotransferase	1.03181e+08	8.90895e+07	1.11523e+08	1.84578e+08	8.75026e+07	9.44637e+07
	4	859	gi|6325298|ref|NP_015366.1|	Tif5	YPR041W	-	7	6	505.52	0.61876	1.08262	Translation initiation factor eIF5	7.08782e+07	7.58295e+07	1.0491e+07	3.87179e+07	6.82327e+07	6.3236e+07
	4	860	gi|6324750|ref|NP_014819.1|	Hem15	YOR176W	-	2	2	124.75	0.620884	1.33601	Ferrochelatase	4.36619e+06	4.72511e+06	6.8785e+06	7.41104e+06	1.06399e+07	3.2848e+06
	4	861	gi|6321540|ref|NP_011617.1|	Nop7	YGR103W	-	5	5	232.34	0.621542	1.07692	Component of several different pre-ribosomal particles	2.71705e+07	5.89164e+07	48418020	4.93999e+07	4.75193e+07	4.79313e+07
	4	862	gi|6322866|ref|NP_012939.1|	Ypt52	YKR014C	-	5	4	291.6	0.62264	1.22898	Endosomal Rab family GTPase	4.14177e+07	3.15006e+07	3.38376e+07	6.76439e+07	3.42415e+07	2.93152e+07
	4	863	gi|6324258|ref|NP_014328.1|	Lat1	YNL071W	-	10	9	517.66	0.622715	0.953446	Dihydrolipoamide acetyltransferase component (E2) of the PDC	1.27478e+08	1.21306e+08	1.21297e+08	1.42904e+08	1.12407e+08	9.75417e+07
	4	864	gi|6324533|ref|NP_014602.1|	Rps15	YOL040C	-	7	7	824.31	0.623007	1.14246	Protein component of the small (40S) ribosomal subunit	797810766	3.93849e+08	2.71644e+08	3.60456e+08	6.62463e+08	648846233
	4	865	gi|6320941|ref|NP_011020.1|	Pup3	YER094C	-	3	3	193.79	0.624021	1.09808	Beta 3 subunit of the 20S proteasome	5.80258e+07	6.20998e+07	3.65795e+07	45050712	6.32858e+07	63738818
	4	866	gi|6323073|ref|NP_013145.1|;gi|6320123|ref|NP_010203.1|;gi|6321524|ref|NP_011601.1|;gi|6323163|ref|NP_013235.1|	Pdc1	YLR044C	-	47	47	5951.74	0.624225	0.986978	Major of three pyruvate decarboxylase isozymes	44942226757	46310821511	46839042741	46968021619	45775366150	43550457806
	4	867	gi|6323934|ref|NP_014005.1|	Pgm3(PRM15)	YMR278W	-	2	2	48.9	0.624521	0.67585	Phosphoribomutase	3.4554e+06	4.07245e+06	725709	540187	1.65437e+06	3.38361e+06
	4	868	gi|10383806|ref|NP_009999.2|	Sol2	YCR073W-A	-	5	5	257.98	0.625144	1.33302	Protein with a possible role in tRNA export	8.07093e+06	1.60356e+07	4.29175e+06	1.37863e+07	5.07531e+06	1.89938e+07
	4	869	gi|116006491|ref|NP_011548.2|	Rpl26b	YGR034W	-	8	2	380.69	0.625381	1.02826	Ribosomal 60S subunit protein L26B	1.3908e+07	1.37402e+07	1.62544e+06	8.7281e+06	9.08754e+06	1.22851e+07
	4	870	gi|6319307|ref|NP_009390.1|	Cys3	YAL012W	-	13	13	1353.85	0.625679	0.900804	Cystathionine gamma-lyase	9.09213e+08	8.45957e+08	5.75263e+08	5.38458e+08	7.18634e+08	8.4217e+08
	4	871	gi|6324022|ref|NP_014092.1|	Mck1	YNL307C	-	7	7	309.42	0.627227	1.15397	Dual-specificity ser/thr and tyrosine protein kinase	2.67644e+07	3.56272e+07	4.61174e+07	5.85764e+07	3.4906e+07	3.17336e+07
	4	872	gi|6319901|ref|NP_009982.1|	Thr4	YCR053W	-	12	12	976.56	0.628911	0.926734	Threonine synthase	2.44308e+08	2.43488e+08	2.12939e+08	2.54142e+08	1.30435e+08	2.64817e+08
	4	873	gi|6321552|ref|NP_011631.1|	Spt6	YGR116W	-	5	5	199.33	0.629667	0.77669	Nucleosome remodeling protein	1.49679e+07	9.78871e+06	4.92617e+06	1.0317e+07	4.39836e+06	8.33896e+06
	4	874	gi|6324620|ref|NP_014689.1|	Dbp5	YOR046C	-	10	9	497.74	0.6298	0.896717	Cytoplasmic ATP-dependent RNA helicase of the DEAD-box family	1.03049e+08	9.01024e+07	6.02416e+07	7.63074e+07	7.7329e+07	7.35851e+07
	4	875	gi|6579194|ref|NP_013844.2|	Sto1	YMR125W	-	2	2	68	0.631439	1.17298	Large subunit of the nuclear mRNA cap-binding protein complex	3.56645e+06	3.64551e+06	276661	5.05889e+06	1.25287e+06	2.47224e+06
	4	876	gi|6321327|ref|NP_011404.1|	Nsa1	YGL111W	-	3	3	115.11	0.631765	0.812228	Constituent of 66S pre-ribosomal particles	1.25225e+07	1.37678e+07	5.8108e+06	6.89779e+06	9.43215e+06	9.74353e+06
	4	877	gi|6320804|ref|NP_010883.1|	Spf1	YEL031W	-	17	17	947.05	0.636134	1.04997	P-type ATPase, ion transporter of the ER membrane	1.35089e+08	1.1179e+08	1.15534e+08	1.44969e+08	1.21054e+08	1.14502e+08
	4	878	gi|6324511|ref|NP_014580.1|	Prs5	YOL061W	-	11	11	672.32	0.637026	1.07765	5-phospho-ribosyl-1(alpha)-pyrophosphate synthetase	6.99777e+07	6.38549e+07	7.40559e+07	8.2955e+07	8.27397e+07	5.83372e+07
	4	879	gi|6321562|ref|NP_011639.1|	Ppt1	YGR123C	-	3	3	101.74	0.638105	0.761283	Protein serine/threonine phosphatase	8.05591e+06	7.43527e+06	2.78601e+06	5.30331e+06	3.91435e+06	4.69646e+06
	4	880	gi|6319282|ref|NP_009365.1|	Fun12	YAL035W	-	13	13	851.02	0.638467	1.05762	Translation initiation factor eIF5B	1.24624e+08	2.03715e+08	1.7847e+08	1.88941e+08	1.72727e+08	174341055
	4	881	gi|6322520|ref|NP_012594.1|	Cbf1	YJR060W	-	2	2	114.65	0.640782	1.15624	Basic helix-loop-helix (bHLH) protein	3.01683e+06	7.80421e+06	5.0024e+06	6.83946e+06	3.82018e+06	7.63608e+06
	4	882	gi|6319438|ref|NP_009520.1|	Rib1	YBL033C	-	3	3	133.79	0.641111	1.1446	GTP cyclohydrolase II	2.5708e+06	677946	3.24344e+06	1.45578e+06	2.71109e+06	3.26408e+06
	4	883	gi|37362649|ref|NP_011269.2|	Gus1	YGL245W	-	26	24	1442.11	0.644529	1.04391	Glutamyl-tRNA synthetase (GluRS)	5.9542e+08	6.72797e+08	6.51354e+08	7.59848e+08	644045580	5.99965e+08
	4	884	gi|6323876|ref|NP_013947.1|	Erg8	YMR220W	-	3	2	120.75	0.645633	0.495662	Phosphomevalonate kinase	4.76047e+06	1.52026e+07	1.34084e+06	6.07294e+06	2.23791e+06	2.2487e+06
	4	885	gi|6325445|ref|NP_015513.1|	Rpo26	YPR187W	-	2	2	105.45	0.645756	1.24594	RNA polymerase subunit ABC23	2.28404e+06	1.03694e+07	1.12707e+07	9.1301e+06	4.66051e+06	1.60173e+07
	4	886	gi|6322722|ref|NP_012795.1|	Pgm1	YKL127W	-	5	3	242.16	0.647769	1.07176	Phosphoglucomutase, minor isoform	1.13551e+07	9.21128e+06	3.529e+06	7.76195e+06	8.71374e+06	9.3488e+06
	4	887	gi|6325025|ref|NP_015093.1|	Fas2	YPL231W	-	49	48	3780.57	0.649091	0.911106	Alpha subunit of fatty acid synthetase	1131418182	1115805538	7.47955e+08	1129271607	7.13819e+08	8.85835e+08
	4	888	gi|6325024|ref|NP_015092.1|	Sso1	YPL232W	-	2	2	164.69	0.649634	1.17281	Plasma membrane t-SNARE	1.35504e+07	3.62948e+06	2.12866e+07	2.46005e+07	11256204	9.25725e+06
	4	889	gi|6321795|ref|NP_011871.1|	Erg11	YHR007C	+	7	7	482.38	0.651087	0.935323	Lanosterol 14-alpha-demethylase	1.23775e+08	9.50529e+07	1.06539e+08	1.04899e+08	1.25314e+08	7.41103e+07
	4	890	gi|6320376|ref|NP_010456.1|	Hsp42	YDR171W	-	3	3	84.74	0.652119	1.07994	Small heat shock protein (sHSP) with chaperone activity	1.39312e+07	1.39371e+07	3.18591e+07	2.43102e+07	2.33107e+07	1.68808e+07
	4	891	gi|6324031|ref|NP_014101.1|	Cla4	YNL298W	-	2	2	70.17	0.653182	0.894664	Cdc42p-activated signal transducing kinase	3.3276e+06	2.68059e+06	1.82065e+06	3.61995e+06	1.79879e+06	1.58544e+06
	4	892	gi|14318531|ref|NP_116664.1|	Gcn20	YFR009W	-	6	5	350.42	0.654614	1.06576	Positive regulator of the Gcn2p kinase activity	2.66453e+07	2.56303e+07	2.4904e+07	2.61291e+07	3.31283e+07	2.29974e+07
	4	893	gi|6321323|ref|NP_011400.1|	Snf4	YGL115W	-	2	2	70.45	0.655352	0.939273	Activating gamma subunit of the AMP-activated Snf1p kinase complex	5.6837e+06	4.97998e+06	7.01997e+06	9.29975e+06	4.38542e+06	2.92461e+06
	4	894	gi|6324191|ref|NP_014261.1|	Srv2	YNL138W	-	4	4	174.72	0.659119	1.12635	CAP (cyclase-associated protein)	4.60546e+07	4.58637e+07	14324500	3.66426e+07	2.79126e+07	5.5111e+07
	4	895	gi|6320893|ref|NP_010972.1|	Hom3	YER052C	-	8	8	394.23	0.660046	1.05544	Aspartate kinase (L-aspartate 4-P-transferase)	8.64217e+06	3.58522e+07	7.22353e+07	5.64618e+07	4.24448e+07	2.42944e+07
	4	896	gi|6319464|ref|NP_009546.1|	Sla1	YBL007C	-	2	2	99.48	0.661226	0.947298	Cytoskeletal protein binding protein	4.4665e+06	3.57751e+06	3.68327e+06	3.45145e+06	5.98404e+06	1.67374e+06
	4	897	gi|6325018|ref|NP_015087.1|	Sui3	YPL237W	-	11	11	793.21	0.662879	0.911586	Beta subunit of the translation initiation factor eIF2	6.42344e+07	4.84028e+07	8.03172e+07	6.38065e+07	6.1089e+07	5.0999e+07
	4	898	gi|6323958|ref|NP_014029.1|	Ade4	YMR300C	-	10	10	487.33	0.6641	0.896917	Phosphoribosylpyrophosphate amidotransferase (PRPPAT)	4.33396e+07	7.67426e+07	6.11893e+07	5.40728e+07	4.25636e+07	6.59492e+07
	4	899	gi|6324374|ref|NP_014444.1|	Trm112	YNR046W	-	2	2	123.64	0.664982	0.88146	Protein involved in methylation of tRNA, rRNA, and translation factors	1.0648e+07	8.96455e+06	5.6179e+06	7.6899e+06	5.40266e+06	9.14712e+06
	4	900	gi|6324039|ref|NP_014109.1|	Rfc3	YNL290W	-	5	5	216.66	0.666721	0.713968	Subunit of heteropentameric Replication factor C (RF-C)	7.90337e+06	1.0124e+07	2.2731e+06	3.92076e+06	7.85363e+06	2.71951e+06
	4	901	gi|6320510|ref|NP_010590.1|	Cpr5	YDR304C	-	5	5	358.45	0.667495	0.925153	Peptidyl-prolyl cis-trans isomerase (cyclophilin) of the ER	5.32581e+07	7.59492e+07	6.22912e+07	7.89296e+07	3.45501e+07	6.36856e+07
	4	902	gi|6324357|ref|NP_014427.1|	Alg12	YNR030W	-	2	2	82.56	0.668431	0.868302	Alpha-1,6-mannosyltransferase localized to the ER	3.31001e+06	2.42786e+06	6.16046e+06	1.14732e+06	3.72567e+06	5.45836e+06
	4	903	gi|6321649|ref|NP_011726.1|	Ygr210c	YGR210C	-	5	5	389.55	0.668785	1.09453	Putative protein of unknown function	1.8215e+07	8.61106e+06	1.94927e+07	18651910	1.2748e+07	1.92973e+07
	4	904	gi|6323587|ref|NP_013658.1|	Cyb2	YML054C	-	7	6	322.95	0.669937	0.798338	Cytochrome b2 (L-lactate cytochrome-c oxidoreductase)	2.34053e+07	1.86228e+07	8.47069e+06	1.54056e+07	1.21274e+07	1.27822e+07
	4	905	gi|6321718|ref|NP_011795.1|	Scw4	YGR279C	-	2	2	85.96	0.670238	0.900015	Cell wall protein with similarity to glucanases	3.34096e+07	2.74744e+07	1.88681e+07	2.71831e+07	2.2051e+07	2.25439e+07
	4	906	gi|6325225|ref|NP_015293.1|	Svl3	YPL032C	-	3	3	154.86	0.671307	0.372464	Protein of unknown function	8.47612e+06	8.17033e+07	7.04001e+06	1.46667e+07	8.28272e+06	1.32613e+07
	4	907	gi|6322275|ref|NP_012349.1|	Mnn5	YJL186W	-	4	4	262.45	0.672178	0.710975	Alpha-1,2-mannosyltransferase	8.89853e+06	2.03899e+07	5.092e+06	9.41537e+06	8.56057e+06	6.46771e+06
	4	908	gi|6322563|ref|NP_012637.1|	Ura8	YJR103W	-	3	3	186.77	0.672256	0.901889	Minor CTP synthase isozyme (see also URA7)	1.31616e+07	2.21141e+07	2.09885e+07	2.02983e+07	1.58429e+07	1.46028e+07
	4	909	gi|6319482|ref|NP_009564.1|	Hht1	YBR010W	-	2	2	106.44	0.673869	1.07553	Histone H3	30202790	3.36468e+07	1.84904e+07	3.55716e+07	2.68452e+07	2.61419e+07
	4	910	gi|6324217|ref|NP_014287.1|	Dbp2	YNL112W	-	14	13	671.19	0.67464	1.07107	ATP-dependent RNA helicase of the DEAD-box protein family	8.0302e+07	7.68207e+07	5.18963e+07	7.88795e+07	8.4252e+07	6.07419e+07
	4	911	gi|6323138|ref|NP_013210.1|	Ahp1	YLR109W	-	9	8	596.99	0.67471	1.11919	Thiol-specific peroxiredoxin	1320627583	1050380602	6.52715e+08	7.67591e+08	1350401618	1266121496
	4	912	gi|6321704|ref|NP_011780.1|	Mes1	YGR264C	-	10	10	852.09	0.67503	0.882492	Methionyl-tRNA synthetase	8.66073e+07	1.15709e+08	1.72218e+08	1.57071e+08	1.0005e+08	7.34027e+07
	4	913	gi|6323333|ref|NP_013406.1|	Met17	YLR303W	-	5	5	208.52	0.677499	1.05206	O-acetyl homoserine-O-acetyl serine sulfhydrylase	3.42052e+07	3.53443e+07	1.13214e+07	2.97939e+07	2.60769e+07	2.92106e+07
	4	914	gi|6319491|ref|NP_009573.1|	Kap104	YBR017C	-	5	5	194.28	0.677686	1.05103	Transportin or cytosolic karyopherin beta 2	2.53318e+07	2.25124e+07	2.54394e+07	2.77276e+07	2.13249e+07	2.79708e+07
	4	915	gi|6325226|ref|NP_015294.1|	Pho85	YPL031C	-	4	3	164.72	0.678322	0.981952	Cyclin-dependent kinase	4.8349e+06	1.26858e+07	2.06746e+06	7.50173e+06	5.9658e+06	5.76714e+06
	4	916	gi|6320009|ref|NP_010089.1|	Arf1	YDL192W	-	9	4	931.41	0.679673	1.04647	ADP-ribosylation factor	7.24486e+07	2.64037e+08	1.83179e+08	1.91605e+08	1.59884e+08	1.92326e+08
	4	917	gi|6320039|ref|NP_010120.1|	Ent1	YDL161W	-	4	2	176.23	0.681793	0.726237	Epsin-like protein involved in endocytosis and actin patch assembly	46609.6	1.07103e+06	2.48499e+06	1.12824e+06	788358	699768
	4	918	gi|6320695|ref|NP_010775.1|	Rib3	YDR487C	-	4	4	340.39	0.684271	0.929437	3,4-dihydroxy-2-butanone-4-phosphate synthase (DHBP synthase)	7.16694e+07	9.34322e+07	6.42011e+07	8.92168e+07	8.78029e+07	3.61027e+07
	4	919	gi|6324781|ref|NP_014850.1|	Ret1	YOR207C	-	2	2	58.93	0.688066	0.856912	Second-largest subunit of RNA polymerase III	645311	1.75359e+06	2.37123e+06	2.61568e+06	405610	1.06629e+06
	4	920	gi|6321419|ref|NP_011496.1|	Ckb1	YGL019W	-	3	3	203.86	0.68869	1.10477	Beta regulatory subunit of casein kinase 2 (CK2)	1.15478e+07	1.65005e+07	1.49151e+07	2.12663e+07	1.30916e+07	1.31066e+07
	4	921	gi|6320723|ref|NP_010803.1|	Slf1	YDR515W	-	2	2	56.87	0.68904	1.1156	RNA binding protein that associates with polysomes	1.92873e+06	1.9235e+06	16208.2	145648	2.07323e+06	2.09676e+06
	4	922	gi|6324291|ref|NP_014361.1|	Idh1	YNL037C	-	9	9	575.18	0.691069	0.946511	Subunit of mitochondrial NAD(+)-dependent isocitrate dehydrogenase	1.25823e+08	1.28558e+08	161303800	1.66569e+08	1.04726e+08	1.22155e+08
	4	923	gi|6320560|ref|NP_010640.1|	Trr1	YDR353W	-	12	10	973.16	0.691343	1.07598	Cytoplasmic thioredoxin reductase	2.99016e+08	2.23251e+08	3.63784e+08	3.63546e+08	342394044	2.47429e+08
	4	924	gi|6324937|ref|NP_015006.1|	Prt1	YOR361C	-	18	18	788.82	0.693115	1.04983	eIF3b subunit of the eukaryotic translation initiation factor 3 (eIF3)	1.39989e+08	1.38068e+08	9.20426e+07	1.29861e+08	142203089	116479107
	4	925	gi|6323386|ref|NP_013458.1|	Tal1	YLR354C	-	30	30	1922.19	0.693386	1.03921	Transaldolase, enzyme in the non-oxidative pentose phosphate pathway	8.01465e+08	7.84574e+08	5.93322e+08	8.01689e+08	6.88835e+08	7.74291e+08
	4	926	gi|6324845|ref|NP_014914.1|	Fsf1	YOR271C	-	5	5	287.74	0.694537	0.813814	Putative protein	2.79645e+07	2.1892e+07	9.81422e+06	1.47172e+07	2.27085e+07	1.11352e+07
	4	927	gi|6323379|ref|NP_013451.1|	Kap95	YLR347C	-	9	9	563.5	0.694627	0.850104	Karyopherin beta	3.45318e+08	406720026	1.79271e+08	286986289	2.28553e+08	2.76171e+08
	4	928	gi|6320542|ref|NP_010622.1|	Msn5	YDR335W	-	2	2	104.32	0.69611	0.915623	Karyopherin	735891	251104	4.31639e+06	2.99493e+06	1.05741e+06	803558
	4	929	gi|6323606|ref|NP_013677.1|	Amd1	YML035C	-	3	3	181.24	0.696284	0.857421	AMP deaminase	4.69718e+06	4.0311e+06	2.13646e+06	3.52928e+06	2.68566e+06	3.10072e+06
	4	930	gi|6322532|ref|NP_012606.1|	Npa3	YJR072C	-	6	6	261.46	0.696702	0.850276	Member of the conserved GPN-loop GTPase family	1.36521e+07	2.06208e+07	8.75652e+06	1.10816e+07	1.12126e+07	1.42926e+07
	4	931	gi|6325393|ref|NP_015461.1|	Ctf4	YPR135W	-	2	2	91.2	0.698241	0.925073	Chromatin-associated protein	2.13083e+06	3.12474e+06	3.66306e+06	1.76323e+06	2.13212e+06	4.35505e+06
	4	932	gi|6323707|ref|NP_013778.1|	Arg7	YMR062C	-	3	3	128.81	0.700701	1.11008	Mitochondrial ornithine acetyltransferase	4.22763e+06	7.53503e+06	6.33327e+06	7.62022e+06	4.5423e+06	7.9255e+06
	4	933	gi|6323235|ref|NP_013307.1|	Ent2	YLR206W	-	5	3	254.47	0.702332	0.87126	Epsin-like protein required for endocytosis and actin patch assembly	3.2647e+06	4.10389e+06	6.8497e+06	3.67369e+06	3.66356e+06	5.05059e+06
	4	934	gi|6321657|ref|NP_011734.1|	Crm1	YGR218W	-	12	12	477.6	0.70503	0.961812	Major karyopherin	1.42766e+08	1.43457e+08	1.25127e+08	1.41942e+08	1.0438e+08	1.49319e+08
	4	935	gi|6319552|ref|NP_009634.1|	Ecm33	YBR078W	-	5	5	444.33	0.706754	0.943828	GPI-anchored protein of unknown function	3.61238e+08	3.57147e+08	2.69829e+08	3.87839e+08	238738967	3.06126e+08
	4	936	gi|6325112|ref|NP_015180.1|	Kes1	YPL145C	-	6	6	295.58	0.708183	0.949588	One of seven members of the yeast oxysterol binding protein family	3.66133e+07	4.47664e+07	4.81796e+07	5.3244e+07	3.33741e+07	3.64097e+07
	4	937	gi|6320958|ref|NP_011037.1|	Lsm4	YER112W	-	3	3	120.27	0.70947	1.04369	Lsm (Like Sm) protein	1.64455e+07	1.87403e+07	6.87151e+06	1.41694e+07	1.35807e+07	16144665
	4	938	gi|6322505|ref|NP_012579.1|;gi|6320805|ref|NP_010884.1|	Ssc1	YJR045C	-	29	29	2832.86	0.71186	0.975156	Hsp70 family ATPase	2068066528	2466095395	2118635742	2123146991	2187648348	2176717288
	4	939	gi|6320296|ref|NP_010376.1|	Rli1	YDR091C	-	9	9	494.46	0.713322	0.942713	Essential Fe-S protein	7.29277e+07	6.04299e+07	4.9469e+07	6.43358e+07	5.27129e+07	5.53043e+07
	4	940	gi|14318506|ref|NP_116640.1|	Hsp12	YFL014W	-	2	2	204.61	0.713653	0.961243	Plasma membrane protein involved in maintaining membrane organization	5.43978e+06	2.2998e+07	4.85014e+07	1.65843e+07	3.2434e+07	2.4939e+07
	4	941	gi|6319326|ref|NP_009409.1|	Ade1	YAR015W	-	5	5	171.11	0.717385	0.722341	N-succinyl-5-aminoimidazole-4-carboxamide ribotide synthetase	7.92862e+06	1.73947e+07	4.13375e+06	6.44328e+06	8.50781e+06	6.32693e+06
	4	942	gi|6319535|ref|NP_009617.1|	Trm7	YBR061C	-	2	2	106.39	0.717903	1.06049	2'-O-ribose methyltransferase	1.06179e+07	9.06458e+06	8.39185e+06	1.07229e+07	7.83482e+06	1.12148e+07
	4	943	gi|6319321|ref|NP_009404.1|	Rfa1	YAR007C	-	7	7	269.62	0.719408	0.918357	Subunit of heterotrimeric Replication Protein A (RPA)	2.64702e+07	2.39088e+07	1.45657e+07	3.0682e+07	1.42938e+07	1.46665e+07
	4	944	gi|6323226|ref|NP_013298.1|	Nop56	YLR197W	-	11	11	854.87	0.719914	0.973445	Essential evolutionarily-conserved nucleolar protein	1.66124e+08	188167770	1.74284e+08	1.66817e+08	1.94854e+08	152868579
	4	945	gi|6323577|ref|NP_013648.1|	Rps1b	YML063W	-	20	4	2091.2	0.720985	0.783758	Ribosomal protein 10 (rp10) of the small (40S) subunit	7.8184e+07	2.33015e+08	2.34959e+08	185568288	1.23884e+08	1.18603e+08
	4	946	gi|6320550|ref|NP_010630.1|;gi|6320549|ref|NP_010629.1|	Hxt6	YDR343C	-	2	2	52.7	0.72157	0.200278	High-affinity glucose transporter	34.7921	4.91986e+06	1.76799e+06	83900.8	323642	931894
	4	947	gi|6324686|ref|NP_014755.1|	Cex1	YOR112W	-	3	3	111.74	0.722853	1.24358	Component of nuclear aminoacylation-dependent tRNA export pathway	2.64674e+06	2.83133e+06	1.51981e+06	1.35012e+06	3.13976e+06	4.21256e+06
	4	948	gi|6324828|ref|NP_014897.1|	Sec63	YOR254C	-	5	5	205.83	0.72287	0.945609	Essential subunit of Sec63 complex	1.51785e+07	1.7275e+07	1.23055e+07	1.56332e+07	1.05979e+07	1.60933e+07
	4	949	gi|37362644|ref|NP_011105.2|	Pda1	YER178W	-	17	17	1128.21	0.723533	1.0473	E1 alpha subunit of the pyruvate dehydrogenase (PDH) complex	1.78749e+08	268602065	2.41502e+08	2.73355e+08	2.09507e+08	2.38576e+08
	4	950	gi|6324907|ref|NP_014977.1|	Vma4	YOR332W	-	10	10	654.29	0.729474	1.0864	Subunit E of the V1 domain of the vacuolar H+-ATPase (V-ATPase)	9.6856e+07	1.00187e+08	8.36592e+07	7.56064e+07	9.93489e+07	1.29999e+08
	4	951	gi|6324696|ref|NP_014765.1|	Pfy1	YOR122C	-	4	4	144.66	0.732791	1.04015	Profilin	3.05325e+07	4.08727e+07	6.47144e+07	5.35125e+07	4.44161e+07	4.36561e+07
	4	952	gi|6323568|ref|NP_013639.1|	Tcb3	YML072C	-	4	4	209.4	0.736262	0.85554	Cortical ER protein involved in ER-plasma membrane tethering	3.15782e+06	4.07435e+06	7.41942e+06	4.79558e+06	4.02073e+06	3.71873e+06
	4	953	gi|6321624|ref|NP_011701.1|	Tys1	YGR185C	-	8	8	690.57	0.737177	0.877593	Cytoplasmic tyrosyl-tRNA synthetase	1.01745e+08	1.02258e+08	2.13543e+08	179316396	8.04715e+07	1.06646e+08
	4	954	gi|6321924|ref|NP_012000.1|	Ecm14	YHR132C	+	2	2	160.82	0.73737	1.08643	Putative metalloprotease with similarity to zinc carboxypeptidases	1.44611e+06	1.38376e+06	305316	1.66255e+06	1.13082e+06	612792
	4	955	gi|6325172|ref|NP_015240.1|	Sec16	YPL085W	-	2	2	73.95	0.738731	0.587413	COPII vesicle coat protein required for ER transport vesicle budding	134869	1.17354e+06	369436	181997	489922	313666
	4	956	gi|6321689|ref|NP_011766.1|	Ygr250c	YGR250C	-	2	2	197.08	0.738823	1.87579	Putative RNA binding protein	2.18207e+06	1.12808e+06	2.03928e+06	6.43364e+06	3.0281e+06	572648
	4	957	gi|37362677|ref|NP_013127.2|	Aat2	YLR027C	-	11	11	807.1	0.741048	0.961703	Cytosolic aspartate aminotransferase involved in nitrogen metabolism	2.54114e+08	2.06538e+08	2.14782e+08	2.55612e+08	1.65738e+08	2.28217e+08
	4	958	gi|6320440|ref|NP_010520.1|	Lys4	YDR234W	-	6	6	294.47	0.74543	1.16389	Homoaconitase	1.17527e+07	8.37999e+06	1.18593e+07	1.72816e+07	7.07829e+06	1.28752e+07
	4	959	gi|6322411|ref|NP_012485.1|	Mtr4	YJL050W	-	4	4	172.79	0.746992	0.971008	ATP-dependent 3'-5' RNA helicase of the DExD/H family	5.91452e+06	3.47331e+06	2.02747e+07	1.27378e+07	1.03155e+07	5.74915e+06
	4	960	gi|6319806|ref|NP_009887.1|	Pdi1	YCL043C	-	14	14	1319.71	0.747165	0.937856	Protein disulfide isomerase	6.75022e+08	8.25389e+08	522904764	7.64906e+08	4.35856e+08	6.96817e+08
	4	961	gi|6324346|ref|NP_014416.1|	Are2	YNR019W	-	2	2	84.73	0.748009	0.69697	Acyl-CoA:sterol acyltransferase	2.04357e+07	1.46791e+07	3.40106e+06	4.00985e+06	1.22662e+07	1.05684e+07
	4	962	gi|14318514|ref|NP_116647.1|	Smc1	YFL008W	-	2	2	55.85	0.749024	1.05787	Subunit of the multiprotein cohesin complex	3.25569e+06	2.85077e+06	4.39443e+06	3.71951e+06	2.95761e+06	4.43146e+06
	4	963	gi|6319413|ref|NP_009495.1|	Shp1	YBL058W	-	3	3	203.92	0.749156	1.04218	UBX (ubiquitin regulatory X) domain-containing protein	1.31145e+07	1.22083e+07	2.41646e+07	2.00171e+07	1.42861e+07	1.72718e+07
	4	964	gi|6321371|ref|NP_011448.1|	Npy1	YGL067W	-	2	2	78.49	0.749647	0.92894	NADH diphosphatase (pyrophosphatase)	52539	1.26278e+06	845243	1.22317e+06	775149	8708.18
	4	965	gi|6324690|ref|NP_014759.1|	Rpo31	YOR116C	-	2	2	142.5	0.750109	1.05043	RNA polymerase III largest subunit C160	3.1923e+06	2.85868e+06	1.07463e+06	3.27419e+06	2.24921e+06	1.9616e+06
	4	966	gi|6320054|ref|NP_010134.1|	Rpn5	YDL147W	-	4	4	154.21	0.750571	1.09936	Subunit of the CSN and 26S proteasome lid complexes	7.17904e+06	5.97355e+06	3.9185e+06	8.65289e+06	5.54245e+06	4.57195e+06
	4	967	gi|6325277|ref|NP_015345.1|	Atp20	YPR020W	-	2	2	106.94	0.751592	0.694599	Subunit g of the mitochondrial F1F0 ATP synthase	3.46692e+06	1.03191e+06	105009	1.36487e+06	706497	1.12645e+06
	4	968	gi|6321927|ref|NP_012003.1|	Yck1	YHR135C	+	2	2	106.71	0.751961	0.947732	Palmitoylated plasma membrane-bound casein kinase I (CK1) isoform	2.61474e+06	3.03476e+06	2.06052e+06	2.36441e+06	1.86618e+06	3.07643e+06
	4	969	gi|6323367|ref|NP_013439.1|	Nup2	YLR335W	-	2	2	137.54	0.752148	1.11231	Nucleoporin involved in nucleocytoplasmic transport	3.76623e+06	4.71754e+06	5.95382e+06	4.01002e+06	4.40678e+06	7.64234e+06
	4	970	gi|6319635|ref|NP_009717.1|	Ifa38	YBR159W	-	3	3	146.25	0.752517	0.935536	Microsomal beta-keto-reductase	1.69074e+07	1.75932e+07	1.13351e+07	1.41155e+07	1.29849e+07	1.57805e+07
	4	971	gi|6323453|ref|NP_013525.1|	Rpn13	YLR421C	-	2	2	99.03	0.752577	0.72031	Subunit of the 19S regulatory particle of the 26S proteasome lid	2.08359e+06	1.45562e+06	6.59184e+06	3.61007e+06	2.22635e+06	1.46106e+06
	4	972	gi|6320931|ref|NP_011010.1|	Aim10	YER087W	-	2	2	51.53	0.753051	1.05507	Protein with similarity to tRNA synthetases	1.91143e+06	1.59052e+06	585306	1.96264e+06	1.07735e+06	1.27236e+06
	4	973	gi|6324378|ref|NP_014448.1|	Lys9	YNR050C	-	4	4	126.54	0.753734	0.815304	Saccharopine dehydrogenase (NADP+, L-glutamate-forming)	1.095e+07	4.89091e+06	3.70873e+06	4.66255e+06	7.16109e+06	4.1153e+06
	4	974	gi|14318569|ref|NP_116702.1|	Dug1	YFR044C	-	14	14	1262.4	0.754124	0.960237	Cys-Gly metallo-di-peptidase	2.2374e+08	2.12102e+08	2.77708e+08	2.71814e+08	1.8994e+08	2.23423e+08
	4	975	gi|6323118|ref|NP_013190.1|	Alt1	YLR089C	-	2	2	93.79	0.75507	0.999705	Alanine transaminase (glutamic pyruvic transaminase)	2.39276e+07	4.71512e+07	1.05934e+07	2.05992e+07	2.66449e+07	3.44039e+07
	4	976	gi|6323693|ref|NP_013764.1|	Erb1	YMR049C	-	8	8	583.19	0.756218	0.958726	Constituent of 66S pre-ribosomal particles	5.39378e+07	4.11392e+07	4.20687e+07	5.57335e+07	3.79758e+07	3.77758e+07
	4	977	gi|6319582|ref|NP_009664.1|	Pho88	YBR106W	-	4	4	322.9	0.756383	0.974475	Probable membrane protein	7.99783e+07	8.2525e+07	7.16292e+07	8.84381e+07	7.28951e+07	6.68232e+07
	4	978	gi|6321826|ref|NP_011902.1|	Put2	YHR037W	+	5	5	204.01	0.757011	1.04056	Delta-1-pyrroline-5-carboxylate dehydrogenase	7.83311e+06	8.59935e+06	4.54152e+06	8.10411e+06	7.4813e+06	6.2392e+06
	4	979	gi|6323654|ref|NP_013725.1|	Clu1	YMR012W	-	23	23	1377.14	0.758172	1.03072	Subunit of the eukaryotic translation initiation factor 3 (eIF3)	1.14175e+08	1.39403e+08	9.77855e+07	1.31814e+08	1.20566e+08	1.09777e+08
	4	980	gi|6324878|ref|NP_014947.1|	Cpa1	YOR303W	-	4	3	138.05	0.759654	1.10055	Small subunit of carbamoyl phosphate synthetase	5.81666e+06	3.02261e+06	3.29091e+06	5.25704e+06	2.77123e+06	5.32166e+06
	4	981	gi|6323404|ref|NP_013476.1|	Sur4	YLR372W	-	3	3	186.85	0.759912	0.755164	Sur4	1.04332e+07	1.30474e+07	3.71944e+07	1.83848e+07	1.145e+07	1.59849e+07
	4	982	gi|6324268|ref|NP_014338.1|	Nop2	YNL061W	-	8	7	413.09	0.760034	0.981103	rRNA m5C methyltransferase	4.50736e+07	4.41075e+07	4.03389e+07	4.70108e+07	4.05858e+07	3.9476e+07
	4	983	gi|41629691|ref|NP_011314.2|	Mcm6	YGL201C	-	2	2	70.29	0.762795	1.24247	Protein involved in DNA replication	2.75151e+06	3.02985e+06	1.2458e+06	4.71889e+06	2.74184e+06	1.27028e+06
	4	984	gi|6322925|ref|NP_012998.1|	Sis2	YKR072C	-	3	3	235.34	0.763723	0.943512	Negative regulatory subunit of protein phosphatase 1 (Ppz1p)	4.64737e+06	3.21975e+06	5.66968e+06	6.47293e+06	2.84159e+06	3.45761e+06
	4	985	gi|6319407|ref|NP_009489.1|	Prx1	YBL064C	-	7	7	351.67	0.764545	0.935573	Mitochondrial peroxiredoxin with thioredoxin peroxidase activity	4.30043e+07	6.62821e+07	4.36934e+07	5.38814e+07	4.65176e+07	4.27248e+07
	4	986	gi|6321281|ref|NP_011358.1|	Ygl157w	YGL157W	-	2	2	89.81	0.765184	1.11686	NADPH-dependent aldehyde reductase	2.11334e+07	2.06121e+07	2.46123e+07	2.36022e+07	3.40849e+07	1.64249e+07
	4	987	gi|6319597|ref|NP_009679.1|	Grs1	YBR121C	-	33	32	1912.72	0.765304	0.9796	Cytoplasmic and mitochondrial glycyl-tRNA synthase	5.39887e+08	5.82673e+08	6.31171e+08	6.27468e+08	5.41266e+08	549220996
	4	988	gi|6324720|ref|NP_014788.1|	Pno1	YOR145C	-	2	2	79.08	0.765444	0.711186	Essential nucleolar protein required for pre-18S rRNA processing	2.15734e+07	2.03611e+07	4.89846e+06	9.8789e+06	1.06592e+07	1.27689e+07
	4	989	gi|6321896|ref|NP_011972.1|	Gre3	YHR104W	+	9	9	434.34	0.766428	0.898354	Aldose reductase	2.96035e+07	5.28829e+07	6.4178e+07	6.20234e+07	3.6182e+07	3.35511e+07
	4	990	gi|6320930|ref|NP_011009.1|	Ilv1	YER086W	-	13	13	776.02	0.770941	1.02714	Threonine deaminase, catalyzes first step in isoleucine biosynthesis	108218450	8.06526e+07	7.29495e+07	8.26186e+07	9.04072e+07	9.58994e+07
	4	991	gi|6322097|ref|NP_012172.1|	Lys12	YIL094C	-	7	7	425.88	0.772324	0.948159	Homo-isocitrate dehydrogenase	5.42066e+07	5.74224e+07	3.87992e+07	5.14124e+07	5.04663e+07	4.07512e+07
	4	992	gi|6321205|ref|NP_011282.1|	Tan1	YGL232W	-	2	2	98.42	0.77291	0.964123	Putative tRNA acetyltransferase	3.30134e+06	3.39239e+06	767178	2.45261e+06	2.09894e+06	2.64168e+06
	4	993	gi|6322076|ref|NP_012151.1|	Nup159	YIL115C	-	3	3	157.91	0.773419	0.862409	FG-nucleoporin component of central core of the nuclear pore complex	7.36117e+06	5.65371e+06	2.84207e+06	3.40952e+06	5.96979e+06	4.29585e+06
	4	994	gi|6321639|ref|NP_011716.1|	Elp2	YGR200C	-	5	5	170.55	0.774215	1.05031	Subunit of Elongator complex	1.41638e+07	1.37612e+07	7.08429e+06	1.48295e+07	9.53877e+06	1.24022e+07
	4	995	gi|6322933|ref|NP_013006.1|	Mtd1	YKR080W	-	2	2	202.95	0.779229	1.05157	NAD-dependent 5,10-methylenetetrahydrafolate dehydrogenase	1.87205e+07	2.08803e+07	1.64481e+07	1.77203e+07	2.44405e+07	1.67787e+07
	4	996	gi|6324086|ref|NP_014156.1|	Sla2	YNL243W	-	7	6	551.05	0.779538	0.938247	Adaptor protein that links actin to clathrin and endocytosis	3.41244e+07	2.09198e+07	2.95039e+07	2.57545e+07	2.60552e+07	2.75173e+07
	4	997	gi|6319756|ref|NP_009838.1|	Paf1	YBR279W	-	3	3	163.9	0.779926	1.04481	Component of the Paf1p complex involved in transcription elongation	3.96725e+06	1.37232e+06	2.71497e+06	3.04703e+06	1.95046e+06	3.418e+06
	4	998	gi|6321398|ref|NP_011475.1|	Hem2	YGL040C	-	8	7	416.89	0.781299	1.04331	Aminolevulinate dehydratase	5.10084e+07	5.43199e+07	6.24932e+07	6.91402e+07	4.83772e+07	5.75724e+07
	4	999	gi|6319589|ref|NP_009670.1|	Cyc8	YBR112C	-	3	3	182.26	0.781989	0.92705	General transcriptional co-repressor	4.60371e+06	5.98189e+06	3.20031e+06	5.41335e+06	2.87258e+06	4.4943e+06
	4	1000	gi|6319849|ref|NP_009930.1|	Ycp4	YCR004C	-	5	5	363.41	0.783031	0.972391	Protein of unknown function	5.97702e+07	5.89326e+07	6.98739e+07	7.56079e+07	4.25287e+07	6.52337e+07
	4	1001	gi|6324772|ref|NP_014841.1|	Bfr1	YOR198C	-	16	15	971.53	0.784511	1.03299	Component of mRNP complexes associated with polyribosomes	1.34042e+08	1.11014e+08	1.69515e+08	1.64669e+08	1.31706e+08	1.31874e+08
	4	1002	gi|6323251|ref|NP_013323.1|	Utp13	YLR222C	-	2	2	90.81	0.786166	1.22167	Nucleolar protein	2.67493e+06	2.10342e+06	1.81811e+06	3.98596e+06	335924	3.73682e+06
	4	1003	gi|6321251|ref|NP_011328.1|	Cox4	YGL187C	-	4	4	430.3	0.787592	1.06902	Subunit IV of cytochrome c oxidase	4.73154e+07	7.50992e+07	9.16268e+07	9.85013e+07	7.56225e+07	5.4691e+07
	4	1004	gi|6322987|ref|NP_013059.1|	Sdh2	YLL041C	-	5	5	277.46	0.789383	0.948974	Iron-sulfur protein subunit of succinate dehydrogenase	1.97667e+07	1.65679e+07	1.14259e+07	2.21661e+07	1.09865e+07	1.21708e+07
	4	1005	gi|6320197|ref|NP_010277.1|	Rpt2	YDL007W	-	4	4	174.8	0.790185	1.02342	ATPase of the 19S regulatory particle of the 26S proteasome	3.04817e+07	3.22702e+07	2.42266e+07	3.14203e+07	3.06577e+07	2.69379e+07
	4	1006	gi|6323237|ref|NP_013309.1|	Sec13	YLR208W	-	11	11	784.15	0.790372	1.07685	Structural component of 3 distinct complexes	1.05401e+08	8.24901e+07	6.49681e+07	6.21638e+07	1.10251e+08	9.98776e+07
	4	1007	gi|6323273|ref|NP_013345.1|	Map1	YLR244C	-	5	5	243.2	0.793106	1.03376	Methionine aminopeptidase	3.15162e+07	3.57124e+07	3.03234e+07	3.96687e+07	3.05901e+07	3.05865e+07
	4	1008	gi|6324120|ref|NP_014190.1|	Ssb2	YNL209W	-	49	4	5014.74	0.793994	1.02728	Cytoplasmic ATPase that is a ribosome-associated molecular chaperone	2.98261e+08	2.60086e+08	1.83611e+08	2.71687e+08	225096251	2.65419e+08
	4	1009	gi|6325229|ref|NP_015297.1|	Erg10	YPL028W	-	20	19	1498.16	0.794248	0.979914	Acetyl-CoA C-acetyltransferase (acetoacetyl-CoA thiolase)	6.88835e+08	7.55527e+08	6.42266e+08	707682894	5.99282e+08	7.37751e+08
	4	1010	gi|6323530|ref|NP_013601.1|;gi|6323927|ref|NP_013998.1|	Ura5	YML106W	-	7	7	383.4	0.797953	0.876186	Major orotate phosphoribosyltransferase (OPRTase) isozyme	5.09095e+07	5.27598e+07	1.0966e+08	6.39417e+07	5.34117e+07	6.95632e+07
	4	1011	gi|6323619|ref|NP_013690.1|	Apt1	YML022W	-	2	2	122.47	0.799447	0.782339	Adenine phosphoribosyltransferase	4.4196e+07	1.34026e+07	4.90845e+07	3.12985e+07	2.04935e+07	3.16703e+07
	4	1012	gi|6320554|ref|NP_010634.1|	Mrp1	YDR347W	-	4	4	185.23	0.801453	1.02169	Mitochondrial ribosomal protein of the small subunit	1.96225e+07	2.46372e+07	1.24148e+07	1.81688e+07	1.8042e+07	2.16929e+07
	4	1013	gi|10383792|ref|NP_009959.2|	Syp1	YCR030C	-	3	3	118.04	0.801836	1.03593	Negative regulator of WASP-Arp23 complex	7.15939e+06	7.33013e+06	6.14724e+06	1.05442e+07	2.6483e+06	8.18578e+06
	4	1014	gi|6319564|ref|NP_009645.1|	Pol30	YBR088C	-	6	5	385.15	0.80197	1.02211	Proliferating cell nuclear antigen (PCNA)	1.43317e+07	2.44887e+07	1.2066e+07	1.55939e+07	1.59972e+07	2.04204e+07
	4	1015	gi|27808701|ref|NP_009643.2|	Ist2	YBR086C	-	2	2	52.51	0.802039	0.867975	Cortical ER protein involved in ER-plasma membrane tethering	488307	438253	5.05186e+06	3.28829e+06	1.38791e+06	512931
	4	1016	gi|6322049|ref|NP_012124.1|	Cct2	YIL142W	-	17	17	1178.83	0.80274	0.94919	Subunit beta of the cytosolic chaperonin Cct ring complex	1.60717e+08	1.66345e+08	1.09891e+08	1.50884e+08	122415309	1.41452e+08
	4	1017	gi|6323917|ref|NP_013988.1|	Tps3	YMR261C	-	7	6	421.19	0.803948	0.906234	Regulatory subunit of trehalose-6-phosphate synthase/phosphatase	1.59291e+07	1.4534e+07	7.10849e+06	1.6024e+07	1.07348e+07	7.2899e+06
	4	1018	gi|6321346|ref|NP_011423.1|	Nup145	YGL092W	-	2	2	67.12	0.809526	1.04079	Essential protein with distinct roles in two nuclear pore subcomplexes	4.53352e+06	3.54635e+06	5.13314e+06	5.62185e+06	4.0636e+06	4.06646e+06
	4	1019	gi|6323021|ref|NP_013093.1|	Drs1	YLL008W	-	5	4	208.83	0.813769	1.05158	Nucleolar DEAD-box protein required for ribosome assembly and function	1.56842e+07	1.01392e+07	1.02909e+07	1.64245e+07	1.04203e+07	1.11325e+07
	4	1020	gi|6323246|ref|NP_013317.1|	Cpr6	YLR216C	-	13	13	674.77	0.81447	1.02659	Peptidyl-prolyl cis-trans isomerase (cyclophilin)	6.69348e+08	7.37839e+08	6.47519e+08	7.7549e+08	6.00081e+08	7.33761e+08
	4	1021	gi|82795254|ref|NP_012033.2|	Sol3	YHR163W	+	3	3	83.57	0.814761	0.955351	6-phosphogluconolactonase	4.46997e+07	4.42133e+07	27770940	2.26773e+07	4.4617e+07	4.41797e+07
	4	1022	gi|6319591|ref|NP_009673.1|	Lys2	YBR115C	-	7	6	319.67	0.814898	1.0027	Alpha aminoadipate reductase	2.30756e+07	2.67384e+07	9.15936e+06	2.35306e+07	1.97165e+07	1.58853e+07
	4	1023	gi|6324742|ref|NP_014811.1|	Gln4	YOR168W	-	26	26	1243.56	0.816221	0.973033	Glutamine tRNA synthetase	1.15715e+08	1.43323e+08	1.1063e+08	1.18435e+08	1.10642e+08	1.30622e+08
	4	1024	gi|6323412|ref|NP_013484.1|	Csr1	YLR380W	-	3	3	128.59	0.819232	1.09941	Phosphatidylinositol transfer protein	6.9436e+06	7.01448e+06	9.29165e+06	1.22408e+07	7.35535e+06	5.96479e+06
	4	1025	gi|6321884|ref|NP_011960.1|;gi|6321888|ref|NP_011964.1|;gi|6323110|ref|NP_013182.1|	Hxt4	YHR092C	+	4	4	266.97	0.819441	1.03619	High-affinity glucose transporter	8.73047e+06	9.66883e+06	1.74906e+07	1.06689e+07	1.03513e+07	1.61686e+07
	4	1026	gi|6325066|ref|NP_015134.1|	Nab3	YPL190C	-	2	2	88.77	0.821102	0.173318	RNA-binding protein, subunit of Nrd1 complex (Nrd1p-Nab3p-Sen1p)	1.5508e+06	2.56246e+06	0	0	47848.4	665053
	4	1027	gi|6320914|ref|NP_010993.1|;gi|6322123|ref|NP_012198.1|	Rnr1	YER070W	-	5	5	283.33	0.821468	1.05115	Major isoform of large subunit of ribonucleotide-diphosphate reductase	1.82015e+07	1.64762e+07	2.56825e+07	2.66406e+07	2.06793e+07	1.61275e+07
	4	1028	gi|6319509|ref|NP_009591.1|	Pdx3	YBR035C	-	4	4	167.59	0.822159	0.94562	Pyridoxine (pyridoxamine) phosphate oxidase	7.64732e+07	2.2166e+07	2.85018e+07	35706186	4.04007e+07	4.41202e+07
	4	1029	gi|6320498|ref|NP_010578.1|	Srp101	YDR292C	-	2	2	70.13	0.823259	1.03736	Signal recognition particle (SRP) receptor alpha subunit	5.71223e+06	9.51592e+06	7.89725e+06	9.70922e+06	6.51889e+06	7.76116e+06
	4	1030	gi|6321407|ref|NP_011484.1|	Rpl24a	YGL031C	-	5	2	343.54	0.824943	0.749393	Ribosomal 60S subunit protein L24A	4.72407e+07	9.54056e+06	6.60981e+07	4.63134e+07	1.08918e+07	3.48798e+07
	4	1031	gi|6320662|ref|NP_010742.1|	Guk1	YDR454C	-	6	6	413.06	0.825748	0.979846	Guanylate kinase	2.00456e+08	2.10493e+08	1.73987e+08	2.09347e+08	1.59093e+08	2.04708e+08
	4	1032	gi|6323383|ref|NP_013455.1|	Nit3	YLR351C	-	4	4	151.49	0.825915	0.983735	Nit protein	2.67355e+07	2.35158e+07	1.84168e+07	2.81989e+07	1.25323e+07	2.68201e+07
	4	1033	gi|6319926|ref|NP_010007.1|	Tup1	YCR084C	-	7	7	390.17	0.827331	1.08015	General repressor of transcription	2.94167e+07	2.68768e+07	1.62631e+07	3.51439e+07	1.69325e+07	2.62958e+07
	4	1034	gi|6323317|ref|NP_013389.1|	Ylr287c	YLR287C	-	2	2	77.05	0.827565	1.01082	Putative protein of unknown function	6.52206e+06	4.8777e+06	3.56169e+06	5.01131e+06	4.93846e+06	5.17355e+06
	4	1035	gi|6323682|ref|NP_013753.1|	Sub1	YMR039C	-	4	4	131.57	0.827778	0.972476	Transcriptional coactivator	1.02254e+07	9.4038e+06	7.65452e+06	9.54241e+06	6.96441e+06	1.00259e+07
	4	1036	gi|6320148|ref|NP_010228.1|	Psa1	YDL055C	-	13	13	959.42	0.82796	1.01576	GDP-mannose pyrophosphorylase (mannose-1-phosphate guanyltransferase)	4.98453e+08	7.53415e+08	6.88998e+08	694653611	6.28218e+08	6.48582e+08
	4	1037	gi|6323920|ref|NP_013991.1|	Cue1	YMR264W	-	2	2	148.04	0.829665	0.982853	Ubiquitin-binding protein	5.25464e+06	5.29209e+06	4.53724e+06	6.2158e+06	4.14762e+06	4.4619e+06
	4	1038	gi|6321243|ref|NP_011320.1|	Gcn1	YGL195W	-	17	17	1076.05	0.829804	0.941092	Positive regulator of the Gcn2p kinase activity	9.15459e+07	5.31436e+07	6.23182e+07	7.64385e+07	5.52379e+07	6.3137e+07
	4	1039	gi|6322167|ref|NP_012242.1|	Tim44	YIL022W	-	4	3	285.54	0.830085	0.883716	Essential component of the TIM23 complex	1.17082e+07	5.42695e+06	1.43131e+07	1.17575e+07	9.92909e+06	6.10468e+06
	4	1040	gi|6324343|ref|NP_014413.1|;gi|6323863|ref|NP_013934.1|	Acc1	YNR016C	-	56	56	3339.55	0.830982	1.02984	Acetyl-CoA carboxylase, biotin containing enzyme	7.38244e+08	7.09379e+08	6.27092e+08	8.42285e+08	6.24117e+08	6.70228e+08
	4	1041	gi|6320243|ref|NP_010323.1|;gi|6320245|ref|NP_010325.1|	Ena5	YDR038C	-	5	5	178.44	0.834148	0.986172	Protein with similarity to P-type ATPase sodium pumps	5.43839e+06	1.32797e+07	5.81768e+06	7.08236e+06	9.41052e+06	7.70361e+06
	4	1042	gi|6320030|ref|NP_010110.1|	Glt1	YDL171C	-	13	12	779.33	0.835166	0.991739	NAD(+)-dependent glutamate synthase (GOGAT)	6.71254e+07	7.27731e+07	7.99816e+07	9.91034e+07	4.90984e+07	6.98618e+07
	4	1043	gi|6321520|ref|NP_011597.1|	Gcd2	YGR083C	-	2	2	89.21	0.836108	0.802285	Delta subunit of the translation initiation factor eIF2B	3.01737e+06	3.86187e+06	1.01884e+06	1.74759e+06	1.90181e+06	2.68711e+06
	4	1044	gi|6322168|ref|NP_012243.1|	Rpb3	YIL021W	-	3	3	102.86	0.83941	0.955245	RNA polymerase II third largest subunit B44	1.76118e+07	2.81534e+07	2.0074e+07	2.10641e+07	2.51394e+07	1.66892e+07
	4	1045	gi|6321913|ref|NP_011989.1|	Lsm12	YHR121W	+	3	3	135.88	0.840192	0.991009	Protein of unknown function that may function in RNA processing	2.73886e+06	5.3121e+06	1.31322e+06	1.89779e+06	3.93853e+06	3.44366e+06
	4	1046	gi|10383773|ref|NP_009912.2|	Nfs1	YCL017C	-	4	4	200.01	0.840997	1.10247	Cysteine desulfurase	1.86782e+07	1.58332e+07	1.10232e+07	2.19599e+07	9.6538e+06	1.8587e+07
	4	1047	gi|6319726|ref|NP_009808.1|	Aro4	YBR249C	-	7	7	654.49	0.842228	0.949688	3-deoxy-D-arabino-heptulosonate-7-phosphate (DAHP) synthase	1.57754e+08	2.61273e+08	202276803	1.967e+08	2.09967e+08	1.83378e+08
	4	1048	gi|6323248|ref|NP_013320.1|	Msc3	YLR219W	-	2	2	123.36	0.845007	1.31351	Protein of unknown function	1.31551e+06	928166	283749	2.10521e+06	933319	281281
	4	1049	gi|6322585|ref|NP_012659.1|	Ent3	YJR125C	-	6	6	385.97	0.845269	0.80666	Protein containing an N-terminal epsin-like domain	1.60378e+07	1.77313e+07	5.74973e+07	3.74826e+07	1.61904e+07	1.9948e+07
	4	1050	gi|6325097|ref|NP_015165.1|	Cdc60	YPL160W	-	26	25	1697.16	0.846072	0.967928	Cytosolic leucyl tRNA synthetase	3.13637e+08	2.84767e+08	2.20319e+08	2.58969e+08	2.78115e+08	2.5538e+08
	4	1051	gi|6320439|ref|NP_010519.1|	Rtn1	YDR233C	-	8	8	371.8	0.847148	1.01286	Reticulon protein	2.14891e+08	2.15785e+08	1.41467e+08	2.01283e+08	1.78405e+08	1.99815e+08
	4	1052	gi|6322765|ref|NP_012838.1|	Mdh1	YKL085W	-	8	8	542.45	0.847707	1.09792	Mitochondrial malate dehydrogenase	1.33769e+08	1.02252e+08	1.15861e+08	1.89967e+08	1.01027e+08	9.53452e+07
	4	1053	gi|6325146|ref|NP_015214.1|	Car1	YPL111W	-	13	13	885.21	0.848851	0.947314	Arginase, catabolizes arginine to ornithine and urea	1.10567e+08	1.84829e+08	1.29893e+08	1.29939e+08	1.30869e+08	142074013
	4	1054	gi|6321383|ref|NP_011460.1|	Ole1	YGL055W	-	4	3	168.05	0.849151	0.904784	Delta(9) fatty acid desaturase	1.32703e+07	4.12302e+06	2.10601e+07	1.24757e+07	1.06588e+07	1.16576e+07
	4	1055	gi|6320972|ref|NP_011051.1|	Rsp5	YER125W	-	4	4	185.21	0.849401	0.970143	E3 ubiquitin ligase of NEDD4 family	8.51451e+06	1.23785e+07	1.04563e+07	9.73776e+06	8.33844e+06	1.23371e+07
	4	1056	gi|6320276|ref|NP_010356.1|	Paa1	YDR071C	-	10	10	602.24	0.849714	1.04179	Polyamine acetyltransferase	7.55584e+07	8.66815e+07	1.01423e+08	1.147e+08	7.38164e+07	8.61652e+07
	4	1057	gi|10383791|ref|NP_009958.2|	Rim1	YCR028C-A	-	2	2	132.62	0.850578	1.24165	ssDNA-binding protein essential for mitochondrial genome maintenance	2.87372e+06	6.11574e+06	1.24761e+07	2.93761e+06	6.45653e+06	1.72586e+07
	4	1058	gi|6323515|ref|NP_013586.1|	Ndi1	YML120C	-	3	3	116.49	0.851259	0.819019	NADH:ubiquinone oxidoreductase	1.49342e+07	1.54369e+07	4.8961e+07	2.71124e+07	2.55219e+07	1.23402e+07
	4	1059	gi|14318437|ref|NP_116578.1|	Ths1	YIL078W	-	25	24	1523.63	0.851402	0.97398	Threonyl-tRNA synthetase	4.37958e+08	3.97756e+08	3.21405e+08	4.21688e+08	3.61316e+08	3.44009e+08
	4	1060	gi|6319470|ref|NP_009552.1|	Hta2	YBL003C	-	5	4	313.85	0.851528	1.02378	Histone H2A	1.92375e+08	4.05234e+08	6.35834e+08	6.21635e+08	3.43451e+08	2.97682e+08
	4	1061	gi|6323225|ref|NP_013297.1|	Pwp1	YLR196W	-	3	3	121.31	0.853616	0.983516	Protein with WD-40 repeats involved in rRNA processing	2.11563e+07	2.4712e+07	1.92959e+07	2.10178e+07	2.67117e+07	1.63605e+07
	4	1062	gi|6320950|ref|NP_011029.1|	Ssa4	YER103W	-	27	11	2937.27	0.855283	0.978746	Heat shock protein that is highly induced upon stress	2.06931e+08	2.7484e+08	2.42413e+08	2.849e+08	2.22538e+08	201353975
	4	1063	gi|6322634|ref|NP_012707.1|	Oxp1	YKL215C	-	2	2	68.38	0.855303	1.06928	5-oxoprolinase	7.13012e+06	2.6993e+06	6.06232e+06	8.62607e+06	4.84189e+06	3.52482e+06
	4	1064	gi|6320306|ref|NP_010386.1|	Arx1	YDR101C	-	10	10	484.1	0.855761	1.01821	Nuclear export factor for the ribosomal pre-60S subunit	6.21912e+07	7.68365e+07	5.17097e+07	6.64617e+07	7.15451e+07	5.62049e+07
	4	1065	gi|6323470|ref|NP_013542.1|	Car2	YLR438W	-	22	22	1747.68	0.857442	0.966427	L-ornithine transaminase (OTAse)	597793524	8.75275e+08	8.10827e+08	7.98147e+08	7.78075e+08	6.30997e+08
	4	1066	gi|6322666|ref|NP_012739.1|	Fas1	YKL182W	-	64	64	4319.51	0.858923	1.04083	Beta subunit of fatty acid synthetase	1514286963	1826945821	1853147835	2272817462	1650826695	1482825334
	4	1067	gi|6323095|ref|NP_013167.1|	Spc3	YLR066W	-	2	2	58.63	0.860223	0.732143	Subunit of signal peptidase complex	2.33509e+06	1.85449e+06	282514	1.00803e+06	420132	1.84605e+06
	4	1068	gi|6323932|ref|NP_014003.1|	Dsk2	YMR276W	-	5	5	288.76	0.861615	0.987396	Nuclear-enriched ubiquitin-like polyubiquitin-binding protein	4.97751e+07	5.65101e+07	2.44272e+07	4.37513e+07	4.11606e+07	4.4153e+07
	4	1069	gi|6321437|ref|NP_011514.1|	Erg26	YGL001C	-	4	4	202.36	0.862737	1.00529	C-3 sterol dehydrogenase	2.80722e+07	2.92114e+07	1.03925e+07	1.50487e+07	2.59107e+07	2.70748e+07
	4	1070	gi|6320764|ref|NP_010843.1|	Dld3	YEL071W	-	13	13	703.45	0.864693	0.908713	D-lactate dehydrogenase	8.1931e+07	1.0706e+08	5.1893e+08	3.80208e+08	1.32325e+08	1.30763e+08
	4	1071	gi|6322825|ref|NP_012898.1|	Ykl027w	YKL027W	-	2	2	103.21	0.865087	0.995824	tRNA threonylcarbamoyladenosine dehydratase	1.35567e+07	8.04731e+06	6.76781e+06	1.0309e+07	9.16744e+06	8.77687e+06
	4	1072	gi|6320365|ref|NP_010445.1|	Ydr161w	YDR161W	-	2	2	86.48	0.865349	0.930791	Putative protein of unknown function	2.98344e+06	7.6706e+06	1.17615e+07	6.55118e+06	7.11095e+06	7.20203e+06
	4	1073	gi|6319454|ref|NP_009536.1|	Pep1	YBL017C	-	2	2	97.37	0.866611	0.928463	Type I transmembrane sorting receptor for multiple vacuolar hydrolases	5.87248e+06	3.02122e+06	1.53694e+06	3.25494e+06	3.34714e+06	3.08238e+06
	4	1074	gi|6319646|ref|NP_009728.1|	Sse2	YBR169C	-	11	2	646.78	0.867801	1.06663	Member of the heat shock protein 70 (HSP70) family	1.40619e+07	1.65145e+07	1.9592e+07	2.24949e+07	1.18194e+07	1.91968e+07
	4	1075	gi|82795256|ref|NP_012189.2|	Sec28	YIL076W	-	3	3	123.47	0.867904	1.01051	Epsilon-COP subunit of the coatomer	8.97392e+06	8.99401e+06	3.41953e+06	2.47485e+06	6.51898e+06	1.26184e+07
	4	1076	gi|6323299|ref|NP_013372.1|	Dcs1	YLR270W	-	8	7	453.56	0.868708	1.01637	Non-essential hydrolase involved in mRNA decapping	3.16897e+07	2.71267e+07	3.48782e+07	3.42284e+07	3.32499e+07	27750270
	4	1077	gi|6320103|ref|NP_010183.1|	Get3	YDL100C	-	10	9	820.82	0.870517	0.915623	Guanine nucleotide exchange factor for Gpa1p	202644347	1.02574e+08	1.0676e+08	1.35307e+08	128551513	1.13358e+08
	4	1078	gi|6325276|ref|NP_015344.1|	Mcm4	YPR019W	-	2	2	138.51	0.871203	1.05608	Essential helicase component of heterohexameric MCM2-7 complexes	2.30231e+06	2.5434e+06	1.62671e+06	2.39809e+06	3.53918e+06	898110
	4	1079	gi|6321843|ref|NP_011919.1|	Cic1	YHR052W	+	3	2	78.06	0.872769	0.648932	Essential protein that interacts with proteasome components	2.50946e+06	2.62615e+06	114964	755294	1.51741e+06	1.13456e+06
	4	1080	gi|6322196|ref|NP_012271.1|	Pan1	YIR006C	-	8	8	542.22	0.873157	1.05098	Part of actin cytoskeleton-regulatory complex Pan1p-Sla1p-End3p	1.63959e+07	2.01877e+07	1.46716e+07	2.33139e+07	1.32511e+07	17303183
	4	1081	gi|6325430|ref|NP_015498.1|	Ypr172w	YPR172W	-	2	2	45.28	0.873475	1.04406	Putative pyridoxal 5'-phosphate synthase	6.11725e+06	8.9637e+06	6.73877e+06	5.71941e+06	7.2988e+06	9.76283e+06
	4	1082	gi|6319722|ref|NP_009804.1|	Isw1	YBR245C	-	3	3	142.33	0.876325	0.957802	ATPase subunit of imitation-switch (ISWI) class chromatin remodelers	2.37559e+06	3.31001e+06	3.94735e+06	3.47164e+06	2.62842e+06	3.1264e+06
	4	1083	gi|6322341|ref|NP_012414.1|	Rpe1	YJL121C	-	2	2	170.03	0.876951	1.01893	D-ribulose-5-phosphate 3-epimerase	3.99528e+07	48477598	5.28191e+07	5.57979e+07	4.5009e+07	4.31161e+07
	4	1084	gi|14318577|ref|NP_116710.1|	Rpn12	YFR052W	-	5	5	205.34	0.877091	0.886951	Subunit of the 19S regulatory particle of the 26S proteasome lid	1.66617e+07	3.47105e+07	6.68628e+06	1.42321e+07	1.98939e+07	1.73689e+07
	4	1085	gi|6324709|ref|NP_014779.1|	Idh2	YOR136W	-	11	11	613.17	0.877259	1.01072	Subunit of mitochondrial NAD(+)-dependent isocitrate dehydrogenase	1.75648e+08	1.30006e+08	1.45378e+08	1.66166e+08	1.45927e+08	1.43774e+08
	4	1086	gi|6321382|ref|NP_011459.1|	Sds23	YGL056C	-	4	3	183.29	0.877879	1.05149	Protein involved in cell separation during budding	7.37131e+06	7.24472e+06	1.7595e+07	1.47449e+07	1.32277e+07	5.89694e+06
	4	1087	gi|6324902|ref|NP_014971.1|	Myo2	YOR326W	-	4	4	178.85	0.880841	0.931364	Type V myosin motor involved in actin-based transport of cargos	4.04502e+06	9.42982e+06	6.13918e+06	6.77971e+06	7.57102e+06	3.91706e+06
	4	1088	gi|6320840|ref|NP_010919.1|	Fmp52	YER004W	-	3	2	221.57	0.881884	1.02284	Protein of unknown function	4.66278e+06	5.7584e+06	3.84281e+06	7.54068e+06	4.33346e+06	2.71567e+06
	4	1089	gi|6324682|ref|NP_014751.1|	Leu9	YOR108W	-	9	2	318.55	0.888579	0.582957	Alpha-isopropylmalate synthase II (2-isopropylmalate synthase)	6.01405e+06	8.72453e+06	716199	3.52629e+06	2.62638e+06	2.85681e+06
	4	1090	gi|6325031|ref|NP_015099.1|	Ypl225w	YPL225W	-	4	4	204.88	0.888664	0.988266	Protein of unknown function	8.92419e+06	8.69504e+06	2.46689e+07	1.93448e+07	1.38284e+07	8.61875e+06
	4	1091	gi|6320265|ref|NP_010345.1|	Mak21	YDR060W	-	7	7	234.94	0.891157	1.04639	Constituent of 66S pre-ribosomal particles	7.60031e+06	9.8712e+06	1.03401e+07	6.77974e+06	1.1481e+07	1.08412e+07
	4	1092	gi|6324478|ref|NP_014547.1|	Rfc4	YOL094C	-	2	2	97.75	0.891544	0.741184	Subunit of heteropentameric Replication factor C (RF-C)	7.38738e+06	404865	7.84222e+06	8.75193e+06	2.07157e+06	764517
	4	1093	gi|6324917|ref|NP_014986.1|	Rpa190	YOR341W	-	21	21	1151.55	0.893725	0.9815	RNA polymerase I largest subunit A190	6.57746e+07	6.04919e+07	8.68238e+07	7.48255e+07	8.23738e+07	5.19487e+07
	4	1094	gi|6321265|ref|NP_011342.1|	Kem1 (XRN1)	YGL173C	-	6	6	188.49	0.894938	1.0595	Evolutionarily-conserved 5'-3' exonuclease	1.61904e+07	9.62677e+06	1.2117e+07	1.7877e+07	1.3711e+07	8.60344e+06
	4	1095	gi|6321004|ref|NP_011083.1|	Yer156c	YER156C	-	4	4	153.02	0.896528	1.0457	Putative protein of unknown function	2.90218e+06	4.93417e+06	2.15965e+06	2.12807e+06	3.40649e+06	4.91827e+06
	4	1096	gi|6322896|ref|NP_012969.1|	Ykr043c	YKR043C	-	8	8	542.93	0.898489	1.03053	Sedoheptulose bisphosphatase involved in riboneogenesis	8.71814e+07	8.51848e+07	9.65461e+07	1.15439e+08	8.10567e+07	8.06263e+07
	4	1097	gi|6324194|ref|NP_014264.1|	Fpr1	YNL135C	-	6	6	250.32	0.90386	0.96225	Peptidyl-prolyl cis-trans isomerase (PPIase)	3.15797e+08	3.35286e+08	207685662	2.92684e+08	2.40777e+08	2.9289e+08
	4	1098	gi|6319627|ref|NP_009709.1|	Apd1	YBR151W	-	2	2	45.48	0.904963	0.208881	Protein of unknown function	329168	1.6535e+06	3378.86	22768.2	171357	220722
	4	1099	gi|37362700|ref|NP_015114.2|	Srp72	YPL210C	-	2	2	100.4	0.91179	1.0874	Core component of the signal recognition particle (SRP)	527216	841720	4.68849e+06	4.47926e+06	1.72747e+06	380121
	4	1100	gi|6319636|ref|NP_009718.1|	Cdc28	YBR160W	-	3	2	228.11	0.912446	0.840458	Cyclin-dependent kinase (CDK) catalytic subunit	3.73624e+06	7.82493e+06	1.92991e+06	3.27427e+06	5.26913e+06	2.79528e+06
	4	1101	gi|6325130|ref|NP_015198.1|	Hho1	YPL127C	-	4	4	198.44	0.912997	0.924751	Histone H1, linker histone with roles in meiosis and sporulation	457287	285149	3.22531e+06	2.73873e+06	513731	416712
	4	1102	gi|6320946|ref|NP_011025.1|	Prs2	YER099C	-	2	2	95.16	0.915404	0.984195	5-phospho-ribosyl-1(alpha)-pyrophosphate synthetase, synthesizes PRPP	4.95856e+06	4.34306e+06	1.26804e+06	2.65581e+06	5.53217e+06	2.21464e+06
	4	1103	gi|6323221|ref|NP_013293.1|	Hcr1	YLR192C	-	7	7	562.05	0.917873	1.01117	eIF3j component of translation initiation factor 3 (eIF3)	2.51547e+07	5.44564e+07	5.06786e+07	5.578e+07	4.60675e+07	2.98976e+07
	4	1104	gi|6320505|ref|NP_010585.1|	Bfr2	YDR299W	-	3	3	221.83	0.918627	0.564764	Component of the SSU and 90S preribosomes	6.16532e+06	2.91074e+06	232584	2.07182e+06	527368	2.658e+06
	4	1105	gi|14318526|ref|NP_116659.1|	Rpn11	YFR004W	-	5	5	289.81	0.919019	1.00516	Metalloprotease subunit of 19S regulatory particle	5.58273e+07	5.13138e+07	6.26698e+07	7.62715e+07	4.8597e+07	4.58187e+07
	4	1106	gi|6325441|ref|NP_015509.1|	Dpm1	YPR183W	-	10	10	709.84	0.921088	0.992916	Dolichol phosphate mannose (Dol-P-Man) synthase of the ER membrane	2.77091e+08	2.48779e+08	2.36783e+08	2.40998e+08	2.54062e+08	2.6219e+08
	4	1107	gi|6319647|ref|NP_009729.1|	Npl4	YBR170C	-	2	2	163.54	0.921215	0.866828	Substrate-recruiting cofactor of the Cdc48p-Npl4p-Ufd1p segregase	1.17128e+07	3.24113e+06	1.39559e+07	1.2654e+07	4.38019e+06	8.02562e+06
	4	1108	gi|6319279|ref|NP_009362.1|;gi|6324923|ref|NP_014992.1|	Cdc19	YAL038W	-	38	38	3661.43	0.921421	0.990965	Pyruvate kinase	17211004182	17204798739	14487443910	15118529302	16981158179	16361735419
	4	1109	gi|6321556|ref|NP_011633.1|	Rps23a	YGR118W	-	6	6	507.55	0.921733	0.821831	Ribosomal protein 28 (rp28) of the small (40S) ribosomal subunit	6.7087e+07	2.67054e+08	2.17389e+08	1.4071e+08	1.73105e+08	1.39449e+08
	4	1110	gi|6322769|ref|NP_012842.1|	Tef4	YKL081W	-	12	11	944.09	0.924198	0.971377	Gamma subunit of translational elongation factor eEF1B	6.13169e+08	5.52471e+08	3.93172e+08	4.57334e+08	5.51463e+08	5.05397e+08
	4	1111	gi|6325293|ref|NP_015361.1|	Vma13	YPR036W	-	14	14	857.93	0.924734	0.996037	Subunit H of the V1 peripheral membrane domain of V-ATPase	1.37357e+08	124769857	1.13983e+08	1.46391e+08	1.02194e+08	1.26034e+08
	4	1112	gi|6320859|ref|NP_010938.1|	Rpn3	YER021W	-	3	3	84.25	0.924797	0.459263	Essential non-ATPase regulatory subunit of the 26S proteasome lid	9.8185e+06	1.7101e+06	229817	2.30201e+06	1.2921e+06	1.80609e+06
	4	1113	gi|6323980|ref|NP_014051.1|	Adh6	YMR318C	-	11	11	660.48	0.925405	1.00602	NADPH-dependent medium chain alcohol dehydrogenase	208319582	1.91344e+08	2.2209e+08	2.24643e+08	193898869	206955534
	4	1114	gi|6320839|ref|NP_010918.1|	Pmi40	YER003C	-	9	9	511.71	0.925421	0.997923	Mannose-6-phosphate isomerase	7.67461e+07	1.18607e+08	1.46631e+08	1.38299e+08	9.99882e+07	1.02986e+08
	4	1115	gi|6324074|ref|NP_014144.1|	Gis2	YNL255C	-	2	2	141.8	0.925759	0.804567	Translational activator for mRNAs with internal ribosome entry sites	2.10285e+07	1.83832e+07	4.27846e+06	1.68073e+07	8.39464e+06	9.94976e+06
	4	1116	gi|6323482|ref|NP_013554.1|	Fpr4	YLR449W	-	6	3	293.36	0.931045	0.990003	Peptidyl-prolyl cis-trans isomerase (PPIase)	4.92216e+07	5.07228e+07	7.73953e+07	7.49815e+07	6.11122e+07	3.94732e+07
	4	1117	gi|6323018|ref|NP_013090.1|	Sof1	YLL011W	-	2	2	106.01	0.934406	0.474538	Protein required for biogenesis of 40S (small) ribosomal subunit	4.39729e+06	4.89353e+06	68657.8	605376	2.23208e+06	1.60398e+06
	4	1118	gi|6324082|ref|NP_014152.1|	Ynl247w	YNL247W	-	6	6	218.87	0.935736	0.932946	Cysteinyl-tRNA synthetase	3.09609e+07	2.12003e+07	1.39612e+07	1.84753e+07	2.13315e+07	2.18819e+07
	4	1119	gi|6322474|ref|NP_012548.1|	Tma22	YJR014W	-	3	3	124.18	0.93591	0.867384	Protein of unknown function	1.32268e+07	1.35068e+07	2.87005e+06	1.06042e+07	8.69797e+06	6.37562e+06
	4	1120	gi|6323975|ref|NP_014046.1|	Ymr315w	YMR315W	-	7	7	379.38	0.938416	1.01062	Protein with NADP(H) oxidoreductase activity	9.24478e+07	9.80915e+07	7.97625e+07	8.36633e+07	8.38311e+07	105679085
	4	1121	gi|6321724|ref|NP_011801.1|	Zuo1	YGR285C	-	11	11	983.96	0.941275	0.967892	Ribosome-associated chaperone	2.46318e+08	9.55915e+07	1.99194e+08	1.35004e+08	2.13245e+08	1.7548e+08
	4	1122	gi|6322156|ref|NP_012231.1|	Bcy1	YIL033C	-	8	8	406.65	0.942068	0.945339	Regulatory subunit of the cyclic AMP-dependent protein kinase (PKA)	1.88361e+07	3.20989e+07	3.87021e+07	3.20087e+07	2.51294e+07	2.75993e+07
	4	1123	gi|6325403|ref|NP_015471.1|	Asn1	YPR145W	-	24	16	1509.76	0.942984	1.01795	Asparagine synthetase	2.53083e+08	2.17349e+08	2.54319e+08	2.97464e+08	2.07772e+08	2.32522e+08
	4	1124	gi|6320724|ref|NP_010804.1|	Emi2	YDR516C	-	6	4	319.93	0.943872	1.01035	Non-essential protein of unknown function	9.05059e+06	5.58439e+06	5.78116e+06	8.10283e+06	5.07962e+06	7.445e+06
	4	1125	gi|6322704|ref|NP_012777.1|	Rpt1	YKL145W	-	11	10	486.4	0.943935	0.977775	ATPase of the 19S regulatory particle of the 26S proteasome	3.36681e+07	3.58458e+07	2.3194e+07	3.47954e+07	2.98655e+07	2.59866e+07
	4	1126	gi|6324425|ref|NP_014494.1|	Pex11	YOL147C	-	2	2	83.53	0.948798	2.15852	Peroxisomal protein required for medium-chain fatty acid oxidation	26273.7	64685.2	314378	801040	15015.5	58869.8
	4	1127	gi|6322839|ref|NP_012912.1|	Arc19	YKL013C	-	2	2	104.37	0.949605	1.05551	Subunit of the ARP2/3 complex	1.57805e+07	1.38895e+07	1.95075e+07	2.73745e+07	1.03911e+07	1.41417e+07
	4	1128	gi|6323416|ref|NP_013488.1|	Iki3	YLR384C	-	3	3	157.63	0.950191	0.951118	Subunit of Elongator complex	4.56878e+06	5.68197e+06	2.82836e+06	4.70645e+06	3.76376e+06	3.96957e+06
	4	1129	gi|6321706|ref|NP_011783.1|	Fol2	YGR267C	-	2	2	57.66	0.95103	0.83844	GTP-cyclohydrolase I	1.45726e+07	4.12915e+06	4.16204e+06	8.57018e+06	6.50172e+06	4.09805e+06
	4	1130	gi|6321756|ref|NP_011832.1|	Gos1	YHL031C	+	2	2	105.4	0.953837	1.07473	v-SNARE protein involved in Golgi transport	6.17812e+06	7.57859e+06	3.69722e+06	1.02554e+07	4.10444e+06	4.39847e+06
	4	1131	gi|6325369|ref|NP_015437.1|	Mrd1	YPR112C	-	2	2	120.53	0.954927	1.10461	Essential conserved small ribosomal subunit (40s) synthesis factor	4.60739e+06	4.53945e+06	4.27202e+06	7.91484e+06	3.22191e+06	3.68588e+06
	4	1132	gi|6320334|ref|NP_010414.1|	Sac6	YDR129C	-	11	9	631.07	0.955498	0.946464	Fimbrin, actin-bundling protein	2.51429e+08	2.13975e+08	1.22204e+08	1.75349e+08	2.05619e+08	1.75182e+08
	4	1133	gi|6321491|ref|NP_011568.1|	Ygr054w	YGR054W	-	11	11	741.47	0.959387	0.998818	Eukaryotic initiation factor (eIF) 2A	1.0388e+08	1.18379e+08	8.74394e+07	9.83025e+07	1.10536e+08	1.00494e+08
	4	1134	gi|6322746|ref|NP_012819.1|	Lap4(Ape1)	YKL103C	-	7	6	372.59	0.959479	1.01157	Lap4(Ape1)	6.59383e+07	6.42563e+07	6.1909e+07	8.28642e+07	5.90021e+07	5.24606e+07
	4	1135	gi|6320214|ref|NP_010294.1|;gi|6324398|ref|NP_014468.1|	Snq2	YDR011W	-	3	3	92.9	0.962235	1.48154	Plasma membrane ATP-binding cassette (ABC) transporter	2.262e+06	2.20677e+06	1.02723e+06	4.5766e+06	3.26642e+06	299548
	4	1136	gi|6320684|ref|NP_010764.1|	Ydr476c	YDR476C	-	2	2	143.69	0.962332	1.05534	Putative protein of unknown function	3.95586e+06	3.26248e+06	6.49121e+06	7.55625e+06	2.94218e+06	3.96974e+06
	4	1137	gi|14627173|ref|NP_012514.2|	Bbc1	YJL020C	-	9	9	354.14	0.963225	0.854108	Protein possibly involved in assembly of actin patches	3.23658e+07	6.15617e+07	1.29541e+07	4.49585e+07	2.12357e+07	2.50943e+07
	4	1138	gi|6320325|ref|NP_010405.1|	Trm1	YDR120C	-	5	5	269.78	0.964764	0.981346	tRNA methyltransferase	1.60514e+07	1.6126e+07	2.32046e+07	1.85295e+07	1.62813e+07	1.95381e+07
	4	1139	gi|6319414|ref|NP_009496.1|	Pth2	YBL057C	-	2	2	122.21	0.964837	0.902984	One of two mitochondrially-localized peptidyl-tRNA hydrolases	1.85239e+07	1.01542e+07	4.53965e+06	5.57301e+06	9.72153e+06	1.47006e+07
	4	1140	gi|6321232|ref|NP_011309.1|	Chc1	YGL206C	-	13	12	699.32	0.965838	1.00586	Clathrin heavy chain	5.19895e+07	5.60552e+07	5.48917e+07	6.6387e+07	4.73386e+07	5.01649e+07
	4	1141	gi|6319315|ref|NP_009398.1|	Efb1	YAL003W	-	8	7	647	0.966394	0.996915	Translation elongation factor 1 beta	1054033064	1084877869	8.0386e+08	8.16698e+08	9.2923e+08	1187762979
	4	1142	gi|6320151|ref|NP_010231.1|	Slc1	YDL052C	-	4	4	229.8	0.967942	1.00895	1-acyl-sn-glycerol-3-phosphate acyltransferase	3.42824e+07	3.0783e+07	6.4241e+07	6.38469e+07	3.14469e+07	3.51703e+07
	4	1143	gi|6321497|ref|NP_011574.1|	Erg25	YGR060W	-	2	2	121.35	0.968051	0.684072	C-4 methyl sterol oxidase	2.63602e+07	2.35864e+07	847259	2.37341e+06	1.5993e+07	1.63802e+07
	4	1144	gi|6323209|ref|NP_013281.1|	Sam1	YLR180W	-	14	4	887.75	0.968822	0.394181	S-adenosylmethionine synthetase	1.53307e+07	1.68267e+07	3.74846e+08	7.60562e+07	6.82698e+07	1.6107e+07
	4	1145	gi|6325126|ref|NP_015194.1|	Rpl5	YPL131W	-	11	10	816.67	0.969041	0.970855	Ribosomal 60S subunit protein L5	545377819	1108764438	7.87582e+08	7.06579e+08	8.47307e+08	8.16675e+08
	4	1146	gi|6323420|ref|NP_013492.1|	Rps29a	YLR388W	-	3	3	98.58	0.969836	0.64511	Protein component of the small (40S) ribosomal subunit	2.83233e+07	2.6036e+07	2.687e+06	1.43609e+07	1.17252e+07	1.0715e+07
	4	1147	gi|6324438|ref|NP_014508.1|	Hrt1	YOL133W	-	2	2	93.57	0.969958	0.843178	RING-H2 domain core subunit of multiple ubiquitin ligase complexes	1.62748e+07	1.64312e+07	4.36539e+06	9.10864e+06	9.97353e+06	1.21756e+07
	4	1148	gi|6325290|ref|NP_015358.1|	Hts1	YPR033C	-	20	20	1254.21	0.971591	0.991683	Cytoplasmic and mitochondrial histidine tRNA synthetase	1.09887e+08	1.5292e+08	134499513	150910133	1.21919e+08	1.21173e+08
	4	1149	gi|6320371|ref|NP_010451.1|	Taf10	YDR167W	-	2	2	84.93	0.973224	1.04203	Subunit (145 kDa) of TFIID and SAGA complexes	4.20729e+06	3.6398e+06	5.02458e+06	6.74033e+06	3.19311e+06	3.47918e+06
	4	1150	gi|6322536|ref|NP_012610.1|	Cdc11	YJR076C	-	5	5	197.09	0.973653	0.372821	Component of the septin ring that is required for cytokinesis	4.02821e+07	2.71386e+07	7.46193e+08	1.23941e+08	1.15785e+08	6.36067e+07
	4	1151	gi|6324833|ref|NP_014902.1|	Rpt4	YOR259C	-	4	3	175.27	0.975687	0.943941	ATPase of the 19S regulatory particle of the 26S proteasome	4.29865e+06	3.85158e+06	1.48634e+07	1.26571e+07	4.34945e+06	4.71701e+06
	4	1152	gi|6320568|ref|NP_010648.1|	Bcp1	YDR361C	-	3	3	134.63	0.976937	0.97816	Essential protein involved in nuclear export of Mss4p	6.75731e+06	1.08765e+07	6.44166e+06	8.38284e+06	7.23081e+06	7.93602e+06
	4	1153	gi|6319899|ref|NP_009980.1|	Ycr051w	YCR051W	-	6	6	335.55	0.979651	1.10056	Putative protein of unknown function	7.10515e+06	9.03284e+06	3.28838e+06	9.75478e+06	2.46964e+06	9.15537e+06
	4	1154	gi|6324496|ref|NP_014565.1|	Brx1	YOL077C	-	4	4	155.26	0.98045	0.821565	Nucleolar protein	2.95918e+07	3.60378e+07	7.93461e+06	1.93235e+07	2.13967e+07	1.97175e+07
	4	1155	gi|6322066|ref|NP_012141.1|	Kgd1	YIL125W	-	11	11	713.64	0.981433	0.997778	Subunit of the mitochondrial alpha-ketoglutarate dehydrogenase complex	9.17024e+07	7.9485e+07	1.50185e+08	1.51918e+08	9.22077e+07	7.65324e+07
	4	1156	gi|6324859|ref|NP_014928.1|	Rdl1	YOR285W	-	8	8	352.65	0.982136	1.02359	Thiosulfate sulfurtransferase	9.81659e+07	1.08949e+08	9.96693e+07	1.28788e+08	7.80664e+07	1.07165e+08
	4	1157	gi|6324208|ref|NP_014278.1|	Tom70	YNL121C	-	11	11	475.07	0.982247	1.00633	Component of the TOM (translocase of outer membrane) complex	3.86621e+07	3.88771e+07	3.06307e+07	4.56396e+07	3.2431e+07	3.07836e+07
	4	1158	gi|6323562|ref|NP_013633.1|	Cpr3	YML078W	-	5	5	271.18	0.982931	0.803303	Mitochondrial peptidyl-prolyl cis-trans isomerase (cyclophilin)	3.2044e+08	9.68141e+07	7.64327e+07	135139098	1.38914e+08	1.22528e+08
	4	1159	gi|6322115|ref|NP_012190.1|	Rpn2	YIL075C	-	10	10	366.12	0.987895	1.01658	Subunit of the 26S proteasome	2.73067e+07	2.61714e+07	2.73788e+07	3.1571e+07	2.02889e+07	3.03374e+07
	4	1160	gi|6323553|ref|NP_013624.1|	Alo1	YML086C	-	7	7	432.74	0.988108	0.985864	D-Arabinono-1,4-lactone oxidase	1.07893e+08	8.01257e+07	7.45078e+07	9.11746e+07	8.43631e+07	8.32777e+07
	4	1161	gi|14318576|ref|NP_116709.1|	Ret2	YFR051C	-	4	3	163.46	0.989226	1.01293	Delta subunit of the coatomer complex (COPI)	1.92423e+07	1.89296e+07	2.55994e+07	2.73363e+07	2.04783e+07	1.67809e+07
	4	1162	gi|6323868|ref|NP_013939.1|	Efr3	YMR212C	-	2	2	68.29	0.991982	0.896164	Protein required for Stt4-containing PI kinase complex localization	3.56321e+06	4.03546e+06	1.10862e+06	3.50272e+06	2.23524e+06	2.06519e+06
	4	1163	gi|6319471|ref|NP_009553.1|	Htb2	YBL002W	-	4	4	249.67	0.996684	0.969487	Histone H2B	229281205	2.33455e+08	1.17635e+08	1.4436e+08	1.92503e+08	2.258e+08
	4	1164	gi|6322379|ref|NP_012453.1|	Iml2	YJL082W	-	2	2	103.19	0.997362	0.837182	Protein of unknown function	2.14938e+06	693733	508540	670799	945623	1.18952e+06
	4	1165	gi|6320058|ref|NP_010138.1|	Cct4	YDL143W	-	8	8	532.94	0.998916	0.991779	Subunit of the cytosolic chaperonin Cct ring complex	8.65427e+07	6.82211e+07	6.10044e+07	7.59966e+07	7.33775e+07	6.46202e+07
	4	1166	gi|6324577|ref|NP_014646.1|	Utp23	YOR004W	-	2	2	84.07	0.999974	1.01052	Component of the small subunit processome	1.17225e+06	1.41209e+06	6.79521e+06	6.37771e+06	2.34989e+06	750607
