# Supplementary material for: Cell populations can use aneuploidy to survive telomerase insufficiency
Source: Nat Commun. 2015 Oct 22;6:8664. doi: 10.1038/ncomms9664 (PMC4627575; doi:10.1038/ncomms9664)
Supplement: Supplementary Data 2 — Strains of S. cerevisiae A364a used in the study. [file ncomms9664-s3.xlsx]

## Sheet: Supplementary Dataset 2
Supplementary Dataset 2. Strains of S. cerevisiae A364a used in the study.
Strain	Relevant genotype	Construction notes
NK1	a ura3-52 trp1-289 leu2-3,112 bar1::LEU2
NK219	α ura3-52 trp1-289 leu2-3,112 bar1::LEU2	MATα derivative of NK1
NK257	matD::KAN ura3-52 trp1-289 leu2-3,112 bar1::LEU2	NK1 matD::KAN
NK399	α ura3-52 trp1-289 leu2-3,112 his3-200
NK401	α ura3-52 trp1-289 leu2-3,112 his3-200 rad53::RAD53-6his-2HA-TRP1
NK508	a ura3-52 trp1-289 leu2-3,112 bar1::LEU2 TLC1::pRS306-TLC1
NK543	a ura3-52 trp1-289 leu2-3,112 bar1::LEU2 est2::EST2-13myc-KAN
NK696	a ura3-52 trp1-289 leu2-3,112 bar1::NAT est1::EST1-13myc-TRP1
NK1225	α ρ0 ura3-52 trp1-289 leu2-3,112 bar1::LEU2
NK1692	a/a dTI-survivor of NK1, S-strain
NK1945	a/a dTI-survivor of NK1, S-strain
NK1979	matD::KAN/MATα	NK219xNK257
NK2147	a/a dTI-survivor, L-strain derivative of NK2148
NK2148	a/a dTI-survivor of NK1, S-strain
NK2149	a/a dTI-survivor, L-strain derivative of NK2150
NK2950	a/a dTI-survivor of NK1, S-strain
NK2151	a/a dTI-survivor, L-strain derivative of NK2152
NK2152	a/a dTI-survivor of NK1, S-strain
NK2153	a/a dTI-survivor, L-strain derivative of NK2154
NK2154	a/a dTI-survivor of NK1, S-strain
NK2229	a/a dTI-survivor, L-strain derivative of NK1945
NK2231	a/a dTI-survivor, L-strain derivative of NK1692
NK2442	matD::KAN/MATa	NK1979, with MAT switched using pgal-HO plasmid
NK2723	α VIIIL::HYG ura3-52 trp1-289 leu2-3,112 bar1::LEU2	NK219 VIIIL::HYG (between SBP1 and RPL8A)
NK2927	α VIIIR::HYG	NK219 VIIIR::HYG (between YHR210C and FLO5)
NK2751	matD::KAN VIIIL::NAT ura3-52 trp1-289 leu2-3,112 bar1::LEU2	NK257 VIIIL::NAT (between SBP1 and RPL8A)
NK2753	matD::KAN VIIIL::NAT arg4::TRP1 ura3-52 trp1-289 leu2-3,112 bar1::LEU2	NK2751 arg4::TRP1
NK2754	matD::KAN VIIIL::NAT arg4::TRP1 ura3-52 trp1-289 leu2-3,112 bar1::LEU2	NK2751 arg4::TRP1
NK2763	α VIIIL::HYG VIIIR::NAT ura3-52 trp1-289 leu2-3,112 bar1::LEU2	NK2723 VIIIR::NAT (between YHR210 and FLO5)
NK2764	α VIIIL::HYG VIIIR::NAT ura3-52 trp1-289 leu2-3,112 bar1::LEU2	NK2723 VIIIR::NAT (between YHR210 and FLO5)
NK2769	matD::KAN/MATα VIIIL::HYG/VIIIL::NAT ARG4/arg4::TRP1	NK2723 x NK2753
NK2771	matD::KAN/MATα VIIIL::HYG/VIIIL::NAT ARG4/arg4::TRP1	NK2723 x NK2754
NK2795	α VIIIL::HYG VIIIR::NAT qcr10::QCR10-URA3	NK2763 derivative, URA3 inserted next to QCR10, near CHRVIII centromere
NK2796	α VIIIL::HYG VIIIR::NAT qcr10::QCR10-URA3	NK2764 derivative, URA3 inserted next to QCR10, near CHRVIII centromere
NK2801	matD::KAN/MATα +/VIIIL::HYG +/VIIIR::NAT +/VIIIcen-URA3	NK257xNK2795
NK2802	matD::KAN/MATα +/VIIIL::HYG +/VIIIR::NAT +/VIIIcen-URA3	NK257xNK2796
NK2910	matD::KAN/MATα, CHRVIII/chrVIIID (aneuploid for CHRVIII)	NK2801, where a deletion spanning HSE1-QCR10 was introduced. Clones were selected on 5-FOA, screened for Hygs and Nats. Loss of a copy of CHR VIII was confirmed by quantitative PFGE.
NK2914	matD::KAN/MATα, CHRVIII/chrVIIID (aneuploid for CHRVIII)	NK2802, where a deletion spanning HSE1-QCR10 was introduced. Clones were selected on 5-FOA, screened for Hygs and Nats. Loss of a copy of CHR VIII was confirmed by quantitative PFGE.
NK2921	matD::TRP1	NK257 matD::TRP1
NK2935	α VIIIL::HYG VIIIL::TG81-KAN	NK2723 TG81-KAN (between RIM4 and NPR3
NK2944	α VIIIR::HYG VIIIR::KAN-TG81	NK2927 KAN-TG81 (between SKN7 and SET5
NK2967	matD::TRP1/MATα +/VIIIL::HYG +/VIIIL::TG81-KAN	NK2935xNK2921
NK2972	matD::TRP1/MATα +/VIIIR::HYG +/VIIIR::KAN-TG81	NK2944xNK2921
NK2987	matD::TRP1/MATα +/DTL(cos8-rim4)::NAT	NK2967, where a deletion spanning COS8-RIM4 was introduced. Clones were screened for Natr, Hygs and Kans. The presence of the deletion on one copy of CHR VIII was confirmed by PFGE.
NK2997	matD::TRP1/MATα +/DTR(set5-imd2)::NAT	NK2972 where a deletion spanning SET5-IMD2 was introduced. Clones were screened for Natr, Hygs and Kans. The presence of the deletion on one copy of CHR VIII was confirmed by PFGE.
NK3000	matD::KAN est2::EST2-13myc-TRP1	NK257 est2::EST2-13myc-TRP1
NK3003	matD::KAN est3::EST3-13myc-TRP1	NK257 est3::EST3-13myc-TRP1
NK3066	matD::KAN est1::EST1-13myc-TRP1	NK696 MATD::KAN
NK3073	MATD::KAN/MATα VIIIL::HYG/VIIIL::NAT ARG4/arg4::TRP1 CDC13/cdc13::CDC13-EST1_URA3	NK2771 :: pYT72/EcoNI
NK3074	matD::KAN/MATα VIIIL::HYG/VIIIL::NAT ARG4/arg4::TRP1 CDC13/cdc13::CDC13-EST1_URA3	NK2769 :: pYT72/EcoNI
NK3075	matD::KAN/MATα +/VIIIL::HYG +/VIIIR::NAT +/cen-URA3 EST2/est2::EST2-13myc-TRP1	NK2796 x NK3000
NK3077	matD::KAN/MATα +/VIIIL::HYG +/VIIIR::NAT +/cen-URA3 EST3/est3::EST3-13myc-TRP1	NK2796 x NK3003
NK3079	matD::KAN/MATα +/VIIIL::HYG +/VIIIR::NAT +/cen-URA3 EST1/est1::EST1-13myc-TRP1	NK2796 x NK3066
NK3158	matD::KAN/MATα EST2/est2::EST2-13myc-TRP1, aneuploid for CHR VIII	Deletion of CHR VIII from NK3075, see notes for NK2910
NK3161	matD::KAN/MATα EST3/est3::EST3-13myc-TRP1, aneuploid for CHR VIII	Deletion of CHR VIII from NK3077, see notes for NK2910
NK3162	matD::KAN/MATα EST1/est1::EST1-13myc-TRP1, aneuploid for CHR VIII	Deletion of CHR VIII from NK3079, see notes for NK2910
NK3178	matD::KAN/MATα +/D7b(spo12-tda11)::HYG	NK1979 7b(spo12-tda11)::HYG. The presence of the deletion on one copy of CHR VIII was confirmed by PFGE.
NK3181	matD::KAN/MATα +/D8(tda11-thp2)::HYG	NK1979D8(tda11-thp2)::HYG. The presence of the deletion on one copy of CHR VIII was confirmed by PFGE.
NK3194	matD::KAN/MATα +/D12(lnp1-rpn10)::HYG	NK1979 D12(lnp1-rpn10)::HYG. The presence of the deletion on one copy of CHR VIII was confirmed by PFGE.
NK3197	matD::KAN/MATα +/D13(rpn10-skn7)::HYG	NK1979 D13(rpn10-skn7)::HYG. The presence of the deletion on one copy of CHR VIII was confirmed by PFGE.
NK3200	matD::KAN/MATα +/D14(spo12-skn7)::HYG	NK1979 D14(spo12-skn7)::HYG. The presence of the deletion on one copy of CHR VIII was confirmed by PFGE.
NK3230	matD::KAN/MATα +/D1(stp2-bcd1)::HYG	NK1979 D1(stp2-bcd1)::HYG. The presence of the deletion on one copy of CHR VIII was confirmed by PFGE.
NK3231	matD::KAN/MATα +/D2(thr1-dys1)::HYG	NK1979 D2(thr1-dys1)::HYG. The presence of the deletion on one copy of CHR VIII was confirmed by PFGE.
NK3235	matD::KAN/MATα +/D3(ncp1-yhr078w)::HYG	NK1979 D3(ncp1-yhr078w)::HYG. The presence of the deletion on one copy of CHR VIII was confirmed by PFGE.
NK3237	matD::KAN/MATα +/D5(yhr078w-bzz1)::HYG	NK1979 D5(yhr078w-bzz1)::HYG. The presence of the deletion on one copy of CHR VIII was confirmed by PFGE.
NK3240	matD::KAN/MATα +/D6(tra1-aro9)::HYG	NK1979 D6(tra1-aro9)::HYG. The presence of the deletion on one copy of CHR VIII was confirmed by PFGE.
NK3242	matD::KAN/MATα +/D7a(bzz1-spo12)::HYG	NK1979 D7a(bzz1-spo12)::HYG. The presence of the deletion on one copy of CHR VIII was confirmed by PFGE.
NK3259	matD::KAN/MATα +/D20(thr1-bcd1)::HYG	NK1979 D20(thr1-bcd1)::HYG. The presence of the deletion on one copy of CHR VIII was confirmed by PFGE.
NK3261	matD::KAN/MATα +/D21(rim4-rpl14b)::HYG	NK1979 D21(rim4-rpl14b)::HYG. The presence of the deletion on one copy of CHR VIII was confirmed by PFGE.
NK3265	matD::KAN/MATα +/D22(osh7-stp2)::HYG	NK1979 D22(osh7-stp2)::HYG. The presence of the deletion on one copy of CHR VIII was confirmed by PFGE.
NK3375	matD::KAN/MATα +/D35(spo12-thp2)::HYG	NK1979 D35(spo12-thp2)::HYG. The presence of the deletion on one copy of CHR VIII was confirmed by PFGE.
NK3376	matD::KAN/MATα +/D36(spo12-fmo1)::HYG	NK1979 D36(spo12-fmo1)::HYG. The presence of the deletion on one copy of CHR VIII was confirmed by quantitative PFGE.
NK3377	matD::KAN/MATα +/D37(spo12-ssp1)::HYG	NK1979 D37(spo12-ssp1)::HYG. The presence of the deletion on one copy of CHR VIII was confirmed by PFGE.
NK3379	matD::KAN/MATα +/D38(spo12-lnp1)::NAT	NK3178 D38(spo12-lnp1)::NAT. The presence of the deletion on one copy of CHR VIII was confirmed by PFGE.
NK3406	matD::KAN/MATα +/D39(spo12-rpn10)::TRP1	NK3376 D39(spo12-rpn10)::TRP1. The presence of the deletion on one copy of CHR VIII was confirmed by PFGE.
NK3409	matD::KAN/MATα +/D45(spo12-egd2)::TRP1	NK3376 D45(spo12-egd2)::TRP1. The presence of the deletion on one copy of CHR VIII was confirmed by PFGE.
NK3412	matD::KAN/MATα +/D46(spo12-nvj1)::TRP1	NK3376 D46(spo12-nvj1)::TRP1. The presence of the deletion on one copy of CHR VIII was confirmed by PFGE.
NK3414	matD::KAN/MATα +/D47(spo12-utp9)::TRP1	NK3376 D47(spo12-utp9)::TRP1. The presence of the deletion on one copy of CHR VIII was confirmed by PFGE.
NK3415	matD::KAN/MATα +/D48(spo12-rix1)::TRP1	NK3376 D48(spo12-rix1)::TRP1. The presence of the deletion on one copy of CHR VIII was confirmed by PFGE.
NK3418	matD::KAN/MATα +/D49(spo12-nbl1)::TRP1	NK3376 D49(spo12-nbl1)::TRP1. The presence of the deletion on one copy of CHR VIII was confirmed by PFGE.
NK3421	matD::KAN/MATα +/D44(lnp1-skn7)::TRP1	NK3197 D44(lnp1-skn7)::TRP1. The presence of the deletion on one copy of CHR VIII was confirmed by PFGE.
NK3424	matD::KAN/MATα +/D43(ssp1-skn7)::TRP1	NK3197 D43(ssp1-skn7)::TRP1. The presence of the deletion on one copy of CHR VIII was confirmed by PFGE.
NK3427	matD::KAN/MATα +/D42(yhr177w-skn7)::TRP1	NK3197 D42(yhr177w-skn7)::TRP1. The presence of the deletion on one copy of CHR VIII was confirmed by PFGE.
NK3430	matD::KAN/MATα +/D41(thp2-skn7)::TRP1	NK3197 D41(thp2-skn7)::TRP1. The presence of the deletion on one copy of CHR VIII was confirmed by PFGE.
NK3433	matD::KAN/MATα +/D40(tda11-skn7)::TRP1	NK3197 D40(tda11-skn7)::TRP1. The presence of the deletion on one copy of CHR VIII was confirmed by PFGE.
NK3452	matD::KAN/MATα +/D8(tda11-thp2)::TRP1 +/D12(lnp1-rpn10)::HYG	NK3194 D8(tda11-thp2)::TRP1. Both deletions are on the same copy of CHR VIII.
NK3454	matD::KAN/MATα +/D35(spo12-thp2)::TRP1 +/D12(lnp1-rpn10)::HYG	NK3194 D35(spo12-thp2)::TRP1. Both deletions are on the same copy of CHR VIII.
NK3459	matD::KAN/MATα +/D50(tda11-fmo1)::TRP1 +/D12(lnp1-rpn10)::HYG	NK3194 derivate. Both deletions are on the same copy of CHR VIII.
NK3460	matD::KAN/MATα +/D51(tda11-ssp1)::TRP1 +/D12(lnp1-rpn10)::HYG	NK3194 D51(tda11-ssp1)::TRP1. Both deletions are on the same copy of CHR VIII.
NK3468	matD::KAN/MATα +/D38(spo12-lnp1)::NAT +/rpn10D::URA3	NK3379 rpn10D::URA3. Both deletions are on the same copy of CHR VIII
NK3470	matD::KAN/MATα +/D38(spo12-lnp1)::NAT +/rix1D::TRP1	NK3379 rix1D::TRP1. Both deletions are on the same copy of CHR VIII
NK3517	matD::KAN/MATα +/D38(spo12-lnp1)::NAT +/utp9D::TRP1	NK3379 utp9D::TRP1. Both deletions are on the same copy of CHR VIII
NK3528	matD::KAN/MATα +/D54(pex18-skn7)::TRP1	NK3197 D54(pex18-skn7)::TRP1. The presence of the deletion on one copy of CHR VIII was confirmed by PFGE.
NK3529	matD::KAN/MATα +/D55(yap1801-skn7)::TRP1	NK3197 D55(yap1801-skn7)::TRP1. The presence of the deletion on one copy of CHR VIII was confirmed by PFGE.
NK3532	matD::KAN/MATα +/D57(sol3-skn7)::TRP1	NK3197 D57(sol3-skn7)::TRP1. The presence of the deletion on one copy of CHR VIII was confirmed by PFGE.
NK3533	matD::KAN/MATα +/D58(dna2-skn7)::TRP1	NK3197 D58(dna2-skn7)::TRP1. The presence of the deletion on one copy of CHR VIII was confirmed by PFGE.
NK3535	matD::KAN/MATα +/D59(prp8-skn7)::TRP1	NK3197 D59(prp8-skn7)::TRP1. The presence of the deletion on one copy of CHR VIII was confirmed by PFGE.
NK3538	matD::KAN/MATα +/D60(cdc23-skn7)::TRP1	NK3197 D60(cdc23-skn7)::TRP1. The presence of the deletion on one copy of CHR VIII was confirmed by PFGE.
NK3560	matD::KAN/MATα +/D38(spo12-lnp1)::NAT +/rpn10D::URA3 +/utp9D::TRP1	NK3468 utp9D::TRP1. All three deletions are on the same copy of CHR VIII.
NK3562	matD::KAN/MATα +/D38(spo12-lnp1)::NAT +/rpn10D::URA3 +/rix1D::TRP1	NK3468 rix1D::TRP1. All three deletions are on the same copy of CHR VIII.
NK3566	matD::KAN/MATα +/D38(spo12-lnp1)::NAT +/rpn10D::URA3 +/(utp9-rix1)D::TRP1	NK3468 utp9-rix1)D::TRP1. All three deletions are on the same copy of CHR VIII.
NK3569	α (p8500-URA3-PRP8)	NK399 transformed with p8500
NK3592	matD::KAN/MATα +/D75(tda11-rpn10)::NAT-HYG	NK3460 (tda11-ctf8)::NAT. The presence of the deletion on one copy of CHR VIII was confirmed by PFGE.
NK3601	α prp8D::HYG (p8500-URA3-PRP8)	NK3569 prp8D::HYG. Deletion was confirmed on CHR VIII by PFGE.
NK3618	matD::KAN/MATα +/D65(tda11-yhr202w)::URA3	NK3460 D65(tda11-yhr202w)::URA3. The presence of the deletion on one copy of CHR VIII was confirmed by PFGE.
NK3621	matD::KAN/MATα +/D66(tda11-rps4b)::URA3	NK3460 D66(tda11-rps4b)::URA3. The presence of the deletion on one copy of CHR VIII was confirmed by PFGE.
NK3624	matD::KAN/MATα +/D67(tda11-mnl1)::URA3	NK3460 D67(tda11-mnl1)::URA3. The presence of the deletion on one copy of CHR VIII was confirmed by PFGE.
NK3627	matD::KAN/MATα +/D68(tda11-sch9)::URA3	NK3460 D68(tda11-sch9)::URA3. The presence of the deletion on one copy of CHR VIII was confirmed by PFGE.
NK3671	α prp8D::HYG (p8500-URA3-PRP) (pYT360-TRP-UTP9)	NK3601 transformed with pYT360 plasmid (pRS414::UTP9).
NK3696	α prp8D::HYG (p8500-URA3-PRP8) utp9D::NAT (pYT360-TRP1-UTP9)	NK3671 utp9D::NAT. Deletion is confirmed on one copy of CHRVIII and not on the UTP9 vector.
NK3714	matD::KAN/MATα +/prp8D::HYG +/utp9D::NAT	NK257xNK3696. Both deletions are on the same copy of CHRVIII.
NK3717	matD::KAN/MATα	NK257xNK399
NK3758	matD::KAN/MATα +/utp9D::HYG	NK3717 utp9D::HYG
NK3767	matD::KAN/MATα +/prp8D::HYG	NK3717 prp8D::HYG
NK3929	matD::KAN/MATa CHRVIII/chrVIIID	NK2914 matD::KAN/MATa
NK4308	matD::KAN/MATα VIIIL::NAT/VIIIL::HYG	NK2751xNK2723
NK4454	matD::KAN/MATα +/prp8D::HYG +/utp9D::NAT +/sch9D::TRP1	3714 sch9D::TRP1. All three deletions are on the same copy of CHRVIII.
NK4473	matD::KAN/MATα VIIIL::NAT/VIIIL::HYG +/sch9D::TRP1	NK4308 sch9D::TRP1
NK4566	matD::KAN/MATα +/prp8D::HYG +/utp9D::NAT +/sch9D::TRP1 +/kog1D::URA3	NK4454 kog1D::URA3. All four deletions are on the same copy of CHRVIII.
NK4592	matD::KAN/MATα VIIIL::NAT/VIIIL::HYG +/kog1D::URA3	NK4308 kog1D::URA3
NK4598	matD::KAN/MATα VIIIL::NAT/VIIIL::HYG +/sch9D::TRP1 +/kog1D::URA3	NK4473 kog1D::URA3. Both deletions are on the same copy of CHRVIII.
NK4849	matD::KAN/MATa CHRVIII/chrVIIID +/est1D::TRP1	NK3929 +/est1D::TRP1
NK4854	matD::KAN/MATa CHRVIII/chrVIIID +/est3D::TRP1	NK3929 +/est1D::TRP1
NK4864	matD::KAN/MATa CHRVIII/chrVIIID +/tlc1D::TRP1	NK3929 +/tlc1D::TRP1
NK4868	matD::KAN/MATa CHRVIII/chrVIIID +/est1D::TRP1 +/tlc1D::URA3	NK4849 +/tlc1D::URA3
NK4875	matD::KAN/MATa CHRVIII/chrVIIID +/est3D::TRP1 +/tlc1D::URA3	NK4854 +/tlc1D::URA3
NK4894	matD::KAN/MATa CHRVIII/chrVIIID +/est1D::TRP1 +/est3D::HYG	NK4849 +/est3D::HYG
NK4905	matD::KAN/MATa CHRVIII/chrVIIID +/est3D::TRP1 +/tlc1D::URA3+/est3D::HYG	NK4875 +/est3D::HYG
NK4910	matD::KAN/MATa CHRVIII/chrVIIID +/est3D::TRP1 +/tlc1D::URA3+/est3D::HYG	NK4875 +/est3D::HYG
NK4929	a ura3-52 leu2-3,112 bar1::LEU2 trp1-289::pRS404-EST1	NK1::pRS404-EST1
NK4934	a leu2-3,112 bar1::LEU2 trp1-289 ura3-52::pRS406-EST3	NK1::pRS406-EST3
NK4943	a leu2-3,112 bar1::LEU2 trp1-289 ura3-52::pRS406-EST2	NK1::pRS406-EST2
